# Supplementary material for: Inferring the functions of longevity genes with modular subnetwork biomarkers of Caenorhabditis elegans aging
Source: Genome Biol. 2010 Feb 3;11(2):R13. doi: 10.1186/gb-2010-11-2-r13 (PMC2872873; doi:10.1186/gb-2010-11-2-r13)
Supplement: Additional file 2 — Comparing Support Vector Regression performance of modular and regular subnetworks trained to predict age using wild-type worm data and tested on fer-15 worm data. [file gb-2010-11-2-r13-S2.xls]

## Sheet: Sheet1
Supplementary Table S1. Comparing Support Vector Regression performance of modular and regular subnetworks trained to predict age using wild-type worm data and tested on fer-15 worm data. For four sizes of feature set (5,10, 25 or 50 features), and for every pair consisting of
one modular subnetwork type and one regular subnetwork type, we used the Wilcoxon ranksum test to calculate a p-value and compare their performance on 1000 Support Vector Regression tests. Median performances are shown below regular subnetworks and to the right of modular subnetworks.
Cells are colored green if the modular subnetwork significantly outperform the regular subnetwork; red, if the regular subnetwork significantly outperform the modular subnetwork; and yellow if there is no significant difference.
		r1	r2	r3	r4	r5
5 FEATURES		0.7127	0.7536	0.765	0.7359	0.705
m1	0.8296	7.735e-75	2.775e-38	2.6844e-28	1.44e-58	4.7865e-78
m2	0.8329	1.7581e-72	3.5521e-37	7.725e-27	3.8693e-56	7.3906e-76
m3	0.8384	8.7069e-81	2.9612e-44	3.9733e-33	1.5275e-65	4.3521e-84
m4	0.7863	1.4871e-25	3.2195e-06	0.0063207	3.2501e-15	1.9659e-31
m5	0.7588	5.0359e-06	0.3276	0.0098082	0.041492	3.7236e-11
		r1	r2	r3	r4	r5
10 FEATURES		0.7781	0.8303	0.8391	0.8077	0.8035
m1	0.882	4.517e-116	1.698e-51	1.677e-38	6.2982e-81	1.7559e-82
m2	0.8807	1.9198e-99	2.3196e-39	1.1361e-28	1.3428e-65	1.7472e-68
m3	0.8875	4.0226e-130	3.1233e-65	9.1531e-51	3.5055e-96	9.6256e-97
m4	0.8549	1.3644e-58	2.1845e-11	1.5186e-06	3.0808e-28	8.125e-33
m5	0.8249	7.9142e-21	0.44078	0.018354	0.00050935	3.9754e-07
		r1	r2	r3	r4	r5
25 FEATURES		0.8038	0.853	0.8372	0.8306	0.8112
m1	0.9061	8.6478e-171	7.6985e-94	3.739e-118	9.9746e-151	1.5974e-160
m2	0.8973	7.7827e-139	5.4643e-61	5.1429e-86	4.9748e-114	1.3158e-128
m3	0.9071	4.7285e-159	3.0525e-84	4.6054e-108	1.7443e-136	5.7369e-149
m4	0.875	6.4212e-72	4.1874e-14	3.8352e-32	2.8697e-46	2.53e-64
m5	0.8446	1.4146e-18	0.0029182	0.02636	9.0044e-05	5.3593e-15
		r1	r2	r3	r4	r5
50 FEATURES		0.7731	0.8137	0.7827	0.8276	0.7593
m1	0.9098	2.9367e-247	1.819e-186	6.1518e-223	1.2416e-177	1.3003e-232
m2	0.8893	1.358e-193	2.1346e-122	1.4543e-166	3.0119e-107	2.6746e-182
m3	0.9081	1.5606e-225	1.3351e-163	1.0377e-201	8.1464e-152	9.2252e-214
m4	0.8629	1.7407e-107	6.0063e-45	3.0355e-85	9.4678e-30	1.4947e-106
m5	0.826	1.0969e-39	6.7977e-05	1.1784e-26	0.81361	2.5244e-45
