# Supplementary material for: Inferring the functions of longevity genes with modular subnetwork biomarkers of Caenorhabditis elegans aging
Source: Genome Biol. 2010 Feb 3;11(2):R13. doi: 10.1186/gb-2010-11-2-r13 (PMC2872873; doi:10.1186/gb-2010-11-2-r13)
Supplement: Additional file 3 — Significant modular subnetworks identified using a modularity coefficient of β = 250, grown using the data in Golden et al. [file gb-2010-11-2-r13-S3.xls]

## Sheet: Sheet1
Supplementary Table S2. Significant modular subnetworks identified using a modularity coefficient of β = 250, grown using the data in Golden et al. [2]. Longevity genes are indicated with an asterisk.
Subnet #	Subnet members
1	AC3.6,B0024.2,C04F6.1*,C07H6.5,C12D8.8,C42D8.2*,E03G2.4,F02D10.1,F11H8.3,F32A5.7,F56D12.5,K07H8.6,T07H6.3
2	B0035.12,B0336.4,C01G10.9,C04E6.11,C05D2.4,C12C8.2,C25A1.7,C25F6.3,F08E10.7,F22A3.1,F23B12.4,F23B2.12,F25G6.9,F46G10.1,F49E8.7,R05D3.11,R07E3.1,T27A1.5,W02B12.6,ZC84.3,ZK484.2
3	B0035.8,C35B1.1,F55G1.3,K08F8.2,M03C11.4,T07A5.2,Y42G9A.4*
4	B0041.4*,B0041.5,C06E1.10*,C16A3.4,C24H12.4,C35D10.12,C48B6.2,C53D5.6,F08B1.1,F27D4.4,F31E3.2,F57B10.8,F57B9.5,F59H6.3,K08E5.2*,T23D8.3,T23G7.3,Y48G1A.5,ZK856.11,ZK858.1
5	B0213.15,C02A12.4,F10D2.9*,F15E6.3,F41H10.7*,F57B1.7,K06B9.1,T01B6.3,T09A5.1
6	B0238.9,C04F5.1,C15H11.6,C17H11.2,C42C1.4,C44E4.3,C45G3.1,F09E5.1,F13D12.6,F23F12.11,F28B4.3,F39H2.1,F56A6.1,K02F2.3,M03A1.1,R08E3.1,T23H2.1,T26E3.3,VW02B12L.1*,Y49E10.15,ZK328.5
7	B0250.1,B0250.7,C06E7.1*,C14B1.1,C23G10.4,C38C3.5*,C54C6.2,F19B10.1,F25E2.5*,R03G5.1,R13F6.9,T13A10.11,Y48G1A.5,ZC373.1,ZK418.9,ZK742.1
8	B0250.5,B0336.4,C04E6.11,F22A3.1,F37H8.5,F53F1.2,T27A10.3,W02B12.6,W03G9.4
9	B0273.2,C02F12.5,C03E10.6,C04F6.1*,C09G4.5,C13F10.6,C25D7.8,C26E6.5,C36B1.12,C42D8.2*,D1086.6,EEED8.1,F11H8.3,F29D11.1,F55A11.7,K09F5.2*,K09H9.2,T05A1.2,T19B10.8,Y57G11C.5,ZK1067.3
10	B0280.3,C01G10.9,C12C8.2,F22A3.1,F23B12.4,F23B2.12,F38A1.5,F46G10.1,F53F1.2,K07A1.3,K12H4.7,R07E3.1,T20B12.1,T27A1.5
11	B0304.2,C04G6.1,C05G5.4,C13F10.6,C17E7.9,C18H9.7,C26B9.5,C32D5.5,EEED8.1,F01F1.12,F25H5.3,F28B4.3,F40G9.11*,F47G4.7,F54F11.2,F56F10.1,K07F5.13,K10B2.3,K11E4.4,M6.1,R07E5.3,R09F10.8,R10E8.3,R57.1,T05H10.5,VW02B12L.1*,W09D10.1,Y43F4B.2,Y48B6A.12,ZK1067.3,ZK177.6,ZK20.3,ZK328.5,ZK829.9
12	B0334.2,B0507.8,C02F5.8,C04G2.1,C06B3.6,C31B8.4,C48D5.1,C54D10.7,F13A7.11,F21D12.1,F55H2.1,K06B4.11
13	B0393.1,C35B1.1,C36E8.5,C38C3.5*,F15C11.2,F54C4.2*,F55G1.3,F55H2.2,K08F8.2,M03C11.4,T22D1.9,Y71H10A.1
14	B0035.8,B0414.3,C35B1.1,F55G1.3,K08F8.2,M03C11.4,M03D4.4,Y42G9A.4*
15	B0414.5,C15F1.3,C15H11.6,C45G3.1,F31C3.4,F54F11.2,K07F5.13,R08E3.1,T24H10.6,T26A5.2,VW02B12L.1*,Y41D4B.19,ZK328.5
16	B0491.2,B0507.1,C18E9.7,DY3.5,F17E9.1,F28F8.3,F54D8.1,ZK287.4
17	B0491.7,C01G10.9,C05D2.4,C12C8.2,F23B12.4,F52C12.2,K12H4.7,T27A1.5,ZK484.2
18	B0511.6*,F41E6.6,F57B10.8,F57B9.5,K08H10.2,K11H12.8,R07E5.10,R10E9.1,T06E6.1,T23D8.3,T23G7.3,ZK858.1
19	B0024.2,C01H6.1,C04F6.1*,C07H6.5,C12D8.8,C18E3.7,C18H7.3,C42D8.2*,D1022.7,D2023.7,F02D10.1,F20D12.1,F25G6.9,F26F12.1,F33H2.2,F53G12.7,K10D2.1,W01B6.7
20	C02F5.9,C03H5.1,C23H3.4,F36H1.1,T05E11.5,T05H10.5,Y49E10.1,Y63D3A.6,ZK20.3,ZK622.3
21	B0035.8,C03D6.5,C35B1.1,F25D7.3*,F45E1.6*,F55G1.3,M03C11.4,T07A5.2,Y37D8A.1,Y42G9A.4*,ZK1236.7
22	C03D6.8,C15H11.9,C16A3.4,C16A3.6,C35D10.12,F29B9.1,F41E6.6,F44C8.3,F57B9.5,M01B12.5,T23D8.3,T23G7.3,ZK856.11,ZK858.1
23	C04B4.2,C15H11.6,C44E4.3,C45G3.1,F13D12.6,F28B4.3,H22K11.2,K02F2.3,M03A1.1,R08E3.1,T23H2.1,Y41D4B.19,ZK328.5
24	B0365.6,C04G2.6,C23H3.5,C45G3.1,F28B4.3,F49E8.7,R08E3.1,ZC395.6*,ZK328.5
25	C03D6.8,C05C8.2,F37C12.2,F54C8.4,F57B9.5,R07E5.10,T23G7.3
26	B0286.4,C06A1.1,K04A8.6,T03F1.1,T05H10.5,W02H5.8,Y48B6A.12,Y49E10.1,ZK20.3
27	C06A1.5,C50D2.5,C56C10.3,F41E6.6,F44C8.3,F54C4.2*,R07E5.10,R13A5.12,T23D8.3
28	C01G10.9,C06A5.9,C23H3.4,C46A5.9,F25B4.1,F32B5.1,F46G10.1,F47G4.7,F53F1.2,F54D11.1,F56F3.1,K06A5.7*,LLC1.3*,R57.1,T05E11.5,T06E6.10,T16G12.3,Y18D10A.11,Y53C12A.1,Y66H1B.4*
29	B0414.7,C06B8.8,C38C3.5*,C56C10.3,F48A11.5,F53C3.13,K11H12.8,R03G5.1,R07E5.10,R13A5.12,T01B7.5,T23D8.3
30	C06E7.1*,K08E7.9,R03A10.4,R03D7.1,R12H7.2,T03F1.1,T05H10.5,T10B5.8,Y49E10.1,Y63D3A.6,ZK20.3
31	C07A12.4,C07G1.5,C14B9.2,C25A1.7,F15C11.2,F36F2.4,M88.6,R160.1,T13B5.3,T20G5.1,W06D4.5,Y56A3A.32,Y66H1B.3,Y76A2B.1*,ZK524.3*
32	B0285.7,B0304.1,C03C10.5,C07D10.5,C10A4.3,C33G3.1,C45G7.4,C48B6.9,F31D4.5,F46C8.3,K02E10.1,K08F8.2,K11G9.4,R148.5,T04C9.4,T05B4.11,T08H4.1,T23G5.3
33	C07E3.2,F41E6.6,F57B10.8,F57B9.5,H32C10.3,K02B12.7,K08E5.2*,R07E5.10,R10E4.1,R10E9.1,T23D8.3,T23G7.3,Y113G7B.17,ZK637.5
34	C04F5.1,C04F6.1*,C07H6.5,C42D8.2*,D2023.7,F11H8.3,F20D12.1,F21C3.3,K09H9.3,M199.4,T07A9.5,T10D4.4,T11F9.3,Y110A7A.17,Y11D7A.11,Y48G1BL.2
35	C06A1.5,C07A12.7,C07G1.5,C08B11.5,C16A3.7,C50D2.5,F53H8.2,F54D5.11,F59A2.4,T20G5.1,T21C9.12,Y42G9A.4*,ZK652.1
36	C02A12.4,C08F11.12,C50F4.1,F08H9.8,F15E11.12,R09B5.6,W03D2.6
37	C04F6.1*,C08F8.3,C17E7.9,C54C8.9,F15E11.12,F59D8.1,F59D8.2,K10B2.3,T05H10.5,T11F9.3,Y14H12B.1,Y40H7A.10,Y45F10C.4,ZK20.3,ZK512.7,ZK829.9
38	C09G4.3,F38B6.4,T02G5.6,T22H6.2,W02B12.6,W02D3.2,Y71G12B.27,ZK643.2
39	C09H10.2,C14B1.1,C25A1.6,C36E8.5,C38C3.5*,C54C6.2,C56G2.7,F55H2.6,R03G5.1,T13A10.11,ZK858.6
40	C09H10.6,C35B1.1,F22F1.1,F30A10.10*,F40F9.2,F54C8.4,F55G1.3,K03E6.6,M03C11.4,R04F11.3,R107.2,T07E3.5,W02D9.1
41	C01G10.9,C13B4.2,C53D5.5,T01G1.3,T05F1.1,T27A1.5,Y48B6A.12,Y49E10.1
42	B0041.5,C03D6.8,C14A4.1,C15H11.9,C38C6.2,C48B6.2,F27C8.1,F57B10.8,H20J04.4,M117.1,T23G7.3,W04D2.5,W07E6.2,Y113G7B.17,Y5H2B.5,ZK858.1
43	B0035.8,B0545.4,C04F1.2,C14B9.7,C35B1.1,C47D12.8,F17E9.10,F53H4.1,F54C4.2*,F55G1.3,K08F8.2,M03C11.4,M03D4.4,M163.3,R04F11.3,R160.1,T14G12.4,T28F4.1,W05B10.1,Y37D8A.1,Y42G9A.4*
44	C15H11.6,C45G3.1,F28B4.3,F31C3.4,R08E3.1,T19B10.8,Y111B2A.18,ZK328.5
45	C15H11.7,C44B7.1,C53D5.5,M01A10.3,Y49E10.1
46	C15H11.9,F57B9.5,T23G7.3
47	C15H9.6,C45G3.1,F21H12.5,F28B4.3,F53G2.6,F54F11.2,F57F4.4,K10C2.1,Y39C12A.8,Y54E2A.6,ZK328.5
48	B0336.4,C04E6.11,C16A3.3,C18E9.3,F13D12.6,F22A3.1,F28B4.3,F57F4.3,K10C2.1,W02B12.6
49	C16A3.4,F41E6.6,F53F4.14,R11A5.2,T23D8.3,ZK856.11
50	C16A3.6,F41E6.6,R102.5,R11A5.2,T23D8.3
51	B0041.5,B0414.7,C15H11.9,C16A3.9,C25A1.5,C49H3.6,F29B9.1,F55B12.5,F57B9.5,K11H12.8,T23D8.3,T23G7.3,T27E9.7,ZK858.1
52	B0035.1,C01G5.2,C02G6.1,C03G5.1,C16A11.3,C16C8.11,C17F4.5,C34B2.6,C44C10.4,K10B2.3,T05E11.3,T16G12.3,Y18D10A.11,Y53C12A.6,Y57G11C.10*
53	C04G6.1,C16C8.4,C23H3.4,C26B9.5,C45G3.1,F09F7.5*,F27D9.5,F28H1.3,F44A2.1,R57.1,T01G1.3,T02G5.6,T14G11.3,W02B12.6,Y18D10A.11,Y55H10A.1
54	C01G5.2,C04G6.1,C17F4.5,C23H3.4,C26B9.5,F13D12.5,F56A8.3,R57.1,T05E11.5,Y18D10A.11,Y57G11C.10*
55	C05D11.7,C17H11.4,C27B7.1,C36E8.1,D1043.1,F02E8.6,F10D11.2,F10G8.3,F18H3.3*,F22B3.1,F47A4.5,F53C3.13,F56C9.10,F58G11.6,K01C8.7*,M03C11.4,R08D7.6,T12G3.1,Y55D9A.2,ZK484.1
56	B0273.1,C04G2.9,C08F11.10,C17H12.11,C24D10.7,C34D4.3,C35D10.2,C44B12.1,C44B12.5,F26B1.1,F56F4.7,F58A6.11,R05F9.5,T03F1.5,T08B2.12,T23B3.5,T27A3.3,W09C3.7,Y67A6A.1,ZK354.5,ZK930.2,ZK938.1
57	C18A3.3,F57B9.5,K08E5.2*,T23D8.3,T23G7.3
58	B0336.4,C01G10.9,C04E6.11,C05D2.4,C08F8.2,C12C8.2,C18E9.6,F22A3.1,F23F1.4,F46G10.1,F53F1.2,T27A1.5,W02B12.6
59	C01G10.9,C12C8.2,C13F10.6,C15H9.7,C18G1.5,C25D7.8,C32D5.5,EEED8.1,F13D12.6,F23B12.4,F33D11.9,F52C12.2,F55A12.2,H22K11.1,K07F5.13,K12H4.7,M6.1,R05G6.4,T27F6.4,ZK1067.3,ZK177.6
60	C18H9.3,C52E4.2,F26F4.11,F32D8.5,F38E1.9,F44B9.4,R03D7.4,T03G11.8,T16H12.4,Y111B2A.16,Y49F6B.1,ZC395.7,ZK1320.3
61	C23G10.3*,F26H9.5,F46A9.5*,F57B9.5,F58B3.4,K08E7.7,ZC504.3
62	C03E10.6,C04F6.1*,C23G10.6,C44B9.3,F11H8.3,K07A1.6,K10B2.3,T01C3.3,T11F9.3
63	C02A12.4,C04F6.1*,C13G5.2,C24G6.1,C42D8.2*,C45G7.2,F11H8.3,F15E11.12,F20G4.3,F29D11.1,K02D7.3,K07F5.1,K08E3.6,T26A5.2,ZK1055.1
64	C24G6.5,C45G9.2,K06A9.1,T03F1.1,T05E11.5,W03B1.4,Y49E10.1,Y63D3A.6,ZK20.3
65	C15H11.9,C24H12.4,F57B10.8,F57B9.5,K08E5.2*,R07E5.10,T23G7.3,ZK858.1
66	B0286.4,C25A1.10,C46C2.1,F02E8.6,F20B6.8*,F45E10.1,M01B12.5,W02A11.3,ZK856.11
67	C02F12.5,C03E10.6,C18A11.7,C25D7.1,C42D8.2*,F11A5.9,F15E6.3,F18A12.1,F26G1.4,F28D1.3,F57B1.7,K02F3.9,K07F5.1,M199.4,R07G3.2,T01B6.3,T05D4.5,T06G6.11,T08A9.7,T11F9.3
68	C25D7.6,F40F9.2,K03E6.6,R01H10.1,R107.2,W02D9.1
69	B0334.1,C02F5.8,C06B3.6,C25E10.9,C37H5.3,C48D5.1,F13A7.11,F21D12.1,F53F1.6,F55H2.1,K06B4.11
70	C12D8.1,C25F6.2,F09E10.8,F25E2.5*,F28F5.3,F45E10.1,F55A4.2,F56E3.3,K11E8.1,R01H10.8,R13.1,T04C10.1,T23D8.1,W03A5.4
71	C26E6.4,C36E8.5,C38C3.5*,C50D2.5,F15C11.2,F44B9.3*,F54D5.11,H25P06.1,K11H12.8,R13F6.9,T23D8.1
72	C04E6.11,C27D11.1*,F22A3.1,F28B4.3,R07E3.1,T27A1.5,W02B12.6
73	B0001.2,C02A12.4,C03E10.6,C04F5.1,C04F6.1*,C07H6.1,C27D9.1,C42D8.2*,D1086.3,D1086.6,F13H8.3,F15E11.12,F20D12.1,K04C2.4,K07F5.1,K08H2.6,T08A9.7,T10D4.4,T11F9.3,Y40H7A.9,Y45F10C.4,Y45G12C.8,Y47D3A.4*,Y53C12A.6,ZK512.7
74	C04F6.1*,C07H6.5,C27F2.8,E03G2.4,F11H8.3,F32A5.7,F56A6.1,K02F2.3,K07H8.6,K10D2.2*,M110.5,T07H6.3,T13B5.4,T28C6.6,Y38C1BA.3,Y62E10A.12
75	B0336.4,C04E6.11,C27H6.2,F22A3.1,T01D1.2,T03F1.1,T05E11.5,T05F1.1,T27A1.5,W02B12.6,Y49E10.1
76	B0336.4,C04E6.11,C28C12.9*,F22A3.1,M04B2.4,T27A1.5
77	C24H11.7,C29A12.3,F10G8.7,F13E9.1,F20D1.6,F40F9.2,K03E6.6,R01H10.1,R107.2,W02D9.1
78	C01G10.9,C15H9.7,C29E4.8,F53F1.2,F55A12.2,M01A10.3,T27A1.5,W03G9.4
79	C04E6.11,C30C11.2,C44B7.1,F22A3.1,H04D03.3,M57.2*,T05E11.5,T05F1.1,T27A1.5,Y49E10.1
80	C17H12.8,C25B8.3,C30F12.7,C37E2.1,C42D8.2*,F15E6.3,F25H9.7,F26G1.4,F35G2.2,F57B1.7,T01B6.3,T08A9.7,T09A5.1,Y6G8.2
81	C07H6.5,C18E3.7,C27F2.8,C30F2.1,D1022.7,D2023.7,F02D10.1,F13H10.4,F33H2.2,F52E1.7,K10D2.2*,T28C6.6,W01B6.7,Y38C1BA.3,Y48G1BL.2,Y62E10A.12
82	C02F12.5,C03E10.6,C04F6.1*,C23H3.5,C28C12.9*,C31H1.8,C42D8.2*,D1046.2,D1086.6,F13H8.3,T11F9.3,T13F3.6,T14G10.7,T23G7.1,T24D1.1,Y45F10C.2,ZC395.6*
83	C05D11.7,C32E8.2,F10G8.3,F18H3.3*,F25B5.6,F53C3.13,F55G1.3,M03C11.4,T10C6.11,T12G3.1,T23D8.5,Y87G2A.5,ZC443.3,ZC443.4
84	B0205.3,B0336.4,C04E6.11,C23H3.4,C32F10.5,C43E11.10,F22A3.1,F32B5.1,F34D10.4,F53F1.2,K08E7.9,M03C11.5,T03F1.1,T05E11.5,T05F1.1,W02B12.6,Y41C4A.10,Y49E10.1,Y57G11C.13*,Y6B3A.1,ZK596.1
85	C01G10.9,C04E6.11,C05D2.4,C12C8.2,C23H3.5,C28C12.9*,C33H5.15,D1046.2,F22A3.1,F23B12.4,F53F1.2,K12H4.7,R07E3.1,T27A1.5
86	C02G6.1,C04E6.11,C11H1.4,C34B2.6,F22A3.1,F46F11.9,T05F1.1,T27A1.5,W02B12.6,Y49E10.1
87	C04E6.11,C12C8.2,C25A1.7,C34C12.8,F08E10.7,F22A3.1,F22F7.5,F23F1.4,K12H4.7,T14G8.3,T27A1.5,W02B12.6,ZK484.2
88	C14F11.1,C34E10.6*,F07A11.2,F25D7.4,F52B11.2,K08E7.9,R03A10.4,R12H7.2,T03F1.1,T05H10.5,Y40D12A.2,Y48B6A.12,Y49E10.1,ZK20.3
89	C03E10.6,C04F6.1*,C13G3.3,C14B1.4,C34F6.3,D1086.6,D2013.2,F12F6.1,F55G1.8,F59D8.1,T11F9.3,T15B7.3
90	C04G6.1,C23H3.4,C26B9.5,C34G6.5,R57.1,T05E11.5,Y18D10A.11
91	C07H6.5,C18A11.7,C25F6.3,C34H4.4,F02A9.4,F09F7.4,F22A3.1,F23F1.4,F25B4.1,F32A5.7,F32B5.1,K06A5.7*,K07E3.1,K12H4.7,T07H6.3,Y53C12A.1,ZK6.11
92	C03E10.6,C04F6.1*,C08F11.12,C13G3.3,C35B1.4,C41C4.7,C42D8.2*,C53B4.5,C54C8.9,D2045.6*,F11H8.3,F26F12.1,F55G1.8,T10D4.4,T12E12.2,T12E12.3,Y18D10A.11
93	B0416.7,C35C5.9,F08G2.4,R04F11.4,T27E4.1,W01C9.5
94	C23H3.4,C26B9.5,C35E7.8,F09F7.5*,F43G9.3*,R57.1,T05E11.5,Y18D10A.11
95	C26D10.1,C36A4.5,F30F8.8,F33H2.3,R12H7.2,W02F12.5,Y49E10.1,ZK520.4
96	C23H3.4,C36B1.4,C53D5.5,F01F1.10,F41C3.4,F43E2.7*,F52C6.7,F59B2.2,H04D03.3,T03F1.1,T05E11.5,T10B5.8,Y113G7A.8,Y49E10.1
97	B0336.4,C04E6.11,C15C7.1,C36B1.5,E03G2.4,F22A3.1,F23B12.6,R07E3.1,T27A1.5,Y49F6B.10,Y75B8A.25
98	C36E8.5,C38C3.5*,D1007.4,F25E2.5*,F57B9.5,F58A4.9,H06O01.1,K08H10.2,K10B2.1*,K11H12.8,M01B12.5,R07E5.10,R08D7.6,R13F6.9,T24A11.1,ZK858.1
99	B0041.5,C06E1.10*,C10H11.8,C15H11.9,C37A2.7,C38C6.2,C48B6.2,F27C8.1,F57B9.5,H20J04.4,R07E5.10,T06E6.1,T23G7.3,ZC504.3,ZK546.13,ZK637.5
100	B0273.1,C01F6.2,C08F8.6,C28A5.6,C32D5.4,C38C3.3,F13G11.2,F26F4.2,F40F9.3,F42G8.8,K07A1.5,T04A8.13,T09F5.10,T13F2.12,Y43F8A.2,Y43F8C.3
101	B0365.6,C28H8.1,C39E9.13,C50F4.11,CD4.7,F22A3.1,F25H5.3,T16H12.4,Y48G1BL.2,ZK20.3
102	C36E8.5,C38C3.5*,C39F7.4,F15C11.2,F54C8.4,H06O01.1,H25P06.1,K02F3.4,K11H12.8,T23D8.1,T23H2.5*,Y57A10A.29
103	B0035.1,C41C4.8,C50F4.11,F25H5.3,T03F1.1,T05E11.5,T05H10.5,W09C5.7,Y23H5A.2,Y48B6A.12,Y49E10.1,ZK20.3
104	C02G6.1,C03H12.1,C04E6.11,C12C8.2,C41D11.5,C45G3.1,F13D12.6,F28B4.3,F38B6.4,F52C12.2,K12H4.7,T02G5.6,T07F10.3,T27A1.5,W02B12.6,W02D3.2,Y43F4B.4,ZK328.5
105	C03E10.6,C04F6.1*,C07H6.5,C41G7.2,C54C8.9,F13H8.3,K02C4.3,K07A1.6,T10D4.4,T11F9.3,T16G12.3,Y11D7A.11,Y48G1BL.2
106	C42C1.5,F13D12.6,F28B4.3,F33D11.9,F53F1.2,H22K11.2,T05H10.5,T27F7.3*,W10C8.5,Y49E10.1,Y63D3A.6,ZK20.3
107	C02A12.4,C04F6.1*,C42C1.8,C42D8.2*,C54C8.9,F11H8.3,F15A2.1,K10B2.3,R10E11.4,T05H10.5,T11F9.3,ZC64.3*,ZK1193.1,ZK20.3
108	C02A12.4,C36A4.9,C42D4.1,C44C8.2,C50F4.1,F01D4.2,F08H9.8,F15E11.12,F26G1.4,F56H11.4,T02G5.7,T20D3.2,Y69H2.3,ZK1320.2,ZK1320.9
109	C05D2.4,C12C8.2,C25A1.3,C43E11.9,F32D8.5,F55G11.5*,R10H10.3,R57.1,ZK1320.3
110	C01G6.2,C24D10.7,C43G2.3,F13A7.1,F26F4.2,F37E3.3,M03F8.4,W09C3.7,Y54E2A.9,ZK938.1
111	B0336.4,C04E6.11,C44C1.5,F22A3.1,F23B2.12,F55A12.2,R07E3.1,T27A1.5
112	B0035.1,C01B10.8,C02G6.1,C04E6.11,C13B9.3,C14F11.1,C17F4.5,C44E4.3,F09E5.1,F22A3.1,F23B12.4,F27D9.5,F29F11.6,F57F4.3,K08E7.9,K12H4.7,R03A10.4,T03F1.1,T12A2.2,T23H2.1,T27A1.5,W02B12.6,W02D3.2,Y102E9.1,Y18D10A.11
113	C04F6.1*,C07H6.5,C18H7.3,C34H4.4,C46A5.3,C50F7.2,F20D12.1,F33H2.2,F54C9.4,K02C4.3,K09H9.3,T21B4.2,T28C6.6,W01B6.7,Y11D7A.11,Y48G1BL.2,Y62E10A.12
114	C47E12.7,F36G3.2,F57B9.5,R07E5.10,R166.4,T23G7.3
115	C17H12.1,C37H5.3,C47E8.5,C49H3.9,F23C8.6,F44G3.6,F45H7.4,F47G4.7,F55B12.3,K08E7.7,R01H10.1,T13F2.2,Y17G7B.2,Y53C10A.12*
116	C48B6.2,F57B9.5,F59H6.3,M01B12.5,R07E5.10,T23D8.3,ZK637.5,ZK856.11
117	B0336.4,C01G10.9,C04E6.11,C05D2.4,C08F11.8,C12C8.2,C25F6.3,C48E7.3,D2030.3,F08E10.7,F22A3.1,F23B12.4,F53F1.2,K12H4.7,R07E3.1,R12C12.5,T20B12.1,T27A1.5
118	C02A12.4,C03E10.6,C08F11.12,C24B9.9,C42D8.2*,C48E7.7,C54C8.9,D1086.7,F11H8.3,F15E11.12,F25E2.2,F28D1.5,F29G9.1,T10D4.4,T11F9.3,Y40H7A.9
119	C02A12.4,C44C8.2,C49F5.7,C50F4.1,C52E4.1,F01D4.2,F08H9.8,F15E11.12,F17B5.1,F35E12.6,F43G6.4,F56H11.4,F59D6.3,W03D2.6,ZK1320.2,ZK809.7
120	C23H3.4,C26B9.5,C50B6.2,C56E6.3,EEED8.1,F09F7.5*,F32B5.1,K06A5.7*,K11G12.5,M04B2.4,R57.1,T05E11.5,T16G12.3,VW02B12L.1*,Y17G7B.7,Y18D10A.11
121	B0035.6,C04G6.1,C13F10.6,C18H9.7,C23H3.4,C25D7.8,C26B9.5,C32D5.5,C50B8.2,EEED8.1,F32B5.1,F46E10.9,F54D11.1,F56A8.3,F57H12.1,H13N06.5,R05G6.4,R57.1,T18H9.2,T21C9.13,Y18D10A.11,Y39A1A.9,ZK1067.3,ZK6.11
122	C07A9.2*,C50C3.6,F17E9.1,F28F8.3,F45E10.1,T13H5.2,W02A11.3,ZK686.4
123	B0302.1,B0303.4,B0414.8,C28H8.9,C50C3.8,C52B9.4,C56E6.3,C56G2.1*,EEED8.1,F25G6.9,F26G1.1,F33H2.2,K04F10.7,R05G6.4,ZK1067.3,ZK177.4
124	C16A3.6,C50D2.8,F39G3.7,F57B9.5,K01G5.5,K08E5.2*,T04A8.6,T23G7.3
125	C04F6.1*,C07H6.5,C42D8.2*,C52E4.3,F11H8.3,F25B4.5,F44E7.5,F59D8.2,H20J04.8,K02F2.3,M110.5
126	C04F12.10,C34G6.4,C52E4.4,F40G9.1,K08E7.9,M01E11.1,R02D3.5,Y49E10.1,ZK20.3
127	C08B6.7,C16C10.4,C43E11.3,C53A5.3,F13D12.6,F58E10.2,H22K11.1,K12H4.7,M6.1,R07H5.1,T12E12.2,T12E12.3,T18H9.2,Y53C12A.4,ZK622.3
128	B0414.8,C04F6.1*,C07H6.5,C42D8.2*,C46A5.9,C53B4.5,D1086.6,F11H8.3,F26F12.1,F33H2.2,K06A5.7*,K10D2.2*,M199.4,T11F9.3,Y17G7B.5*,Y62E10A.12,Y65B4BL.5
129	C04F6.1*,C53H9.2,F41H10.8,F44E7.5,F49E8.1,F49E8.7,F59D8.1,Y40H7A.10,Y63D3A.6
130	B0545.4,C04E7.3,C38C3.5*,C53A5.1*,C54C6.1,F25B5.7,F36A2.13,F56D5.3,K11H12.8,R03G5.1
131	C15H11.9,C37H5.6,C38C6.2,C54H2.5,F57B9.5,T23G7.3,Y39A1C.2,Y45F10D.4,ZK970.3
132	B0218.7,B0273.1,C50E10.1,C55C3.3,D2030.7,F40F9.3,F47D12.7,F48C1.7,F55H12.2,K03H1.1,K07A1.4,K07A1.5,R102.7,T03F1.5,T08B2.11,T27A3.4,W06D4.2,Y106G6E.3,Y53C10A.10,Y54E2A.9,ZK938.1
133	B0303.3,C01G10.9,C03H5.1,C14C10.5,C56G2.7,F32B5.1,F33D11.11,F46G10.1,F53F1.2,F54D11.1,T01D1.2,T05F1.1,Y49E10.1
134	C14B1.1,C23G10.4,C24H11.7,C36E8.5,C38C3.5*,C54C6.2,D1007.12,F15C11.2,F29B9.1,F32H2.9,F48A11.5,F54A3.4,K08H10.4,K10B2.1*,R03G5.1,T13A10.11,Y110A7A.12*,ZK858.6
135	C18E9.1,C25G4.2,C26F1.6,D1046.5,D2096.7,F08G2.4,F09F7.7,F14F11.2,F54D10.2,F58E10.4,ZC443.3
136	C02A12.4,C04F6.1*,C44C8.2,C45G7.2,D1054.10,F01D4.2,F08H9.8,F11H8.3,F15E11.12,F33D11.9,K07F5.1,Y40H7A.9,Y43C5A.1,Y53C12A.6,Y57G11C.15
137	C04F6.1*,C13G3.3,C14B1.4,D1086.6,F11H8.3,F12F6.1,F55G1.8,K09F5.2*,T05A1.2,T28F4.4,Y102E9.1
138	B0365.6,C15H11.6,C45G3.1,D2045.6*,F22A3.1,F28B3.5*,F55G1.8,K07F5.13,R08E3.1,Y54E2A.6,ZK1307.6,ZK328.5
139	C06A1.5,C37H5.13,C56C10.3,D2085.1,F54A3.4,F54D5.11,F54H12.1*,F55G1.3,F57C12.4,F59A2.4,R13A5.12,Y46G5A.2,Y48C3A.16,Y49A3A.2
140	B0035.8,C02F12.7,C26G2.1,D2096.8,F25D7.3*,F55G1.3,K08F8.2,K10D2.1,M03C11.4,T19E7.2*,W05B10.1,Y40B1A.4,Y41C4A.4,Y42G9A.4*
141	C04E6.11,C25A1.7,E02A10.1,F22A3.1,F28B4.3,T01D1.2,T05F1.1,T27A1.5,Y49E10.1
142	C04F6.1*,C07H6.5,C18H7.3,C42D8.2*,E03G2.4,F11H8.3,F20D12.1,F20G4.3,K02C4.3,T07H6.3
143	E04A4.4,F41E6.6,F44C8.3,F57B9.5,M01B12.5,R07E5.10,T03F6.2,T05C12.1,T23D8.3,T23G7.3,ZK858.1
144	C15H11.9,E04A4.8,F57B10.8,F57B9.5,R10E9.1,T23G7.3
145	C01G5.2,C23H3.4,C26B9.5,EEED8.3,R57.1,T05E11.5,Y18D10A.11
146	F01G10.10,F37A4.3,F38B6.4,F40F8.5*,F53B1.6,K08E7.9,M153.1,W02D3.2,ZK899.2
147	C04G6.1,C18H9.7,C23H3.4,C26B9.5,F02A9.6*,F13D12.6,F26A3.3,F28B4.3,F45D3.5,R09H10.5,R10E8.3,R57.1,T05E11.5,T22A3.3,T27F6.4,Y18D10A.11,Y43F4B.2,ZC434.6
148	C04G6.1,C23H3.4,C26B9.5,F02E8.4,F07A5.1*,F09F7.5*,F23F12.11,F37A4.1,R57.1,T05E11.5,T14F9.1,Y18D10A.11
149	B0336.4,C01G10.9,C04E6.11,C12C8.2,F07A11.3,F08E10.7,F22A3.1,F53F1.2,K12H4.7,T27A1.5,W02B12.6
150	C23H3.4,F07H5.10,F43G9.3*,R12C12.1,R57.1,T05E11.5,W05E7.1,Y18D10A.11
151	C01G10.9,C05D2.4,C11H1.4,C12C8.2,C13F10.6,C25A1.7,C25D7.8,C30A5.3,C45G9.2,C47D12.1,EEED8.1,F01F1.4,F08E10.7,F08G5.1,F11A10.3,F17E5.2,F20D1.9,F38B6.4,F46G10.1,F53F1.2,F54D11.1,R09F10.8,T07A9.2,T19B10.8
152	C02A12.4,F01D4.2,F08H9.8,F15E11.12,T21H3.1
153	C38C10.5,C43H8.2,F09F7.3,F28B4.3,F57F4.3,K07A12.4,R08E3.1,T23H2.1,T25C12.3,Y54E2A.6,ZK328.5
154	F08G2.4,F09F7.7,F58E10.4,R102.5
155	C04F6.1*,C07H6.5,C12D8.8,C42D8.2*,F02D10.1,F09G8.6,F11H8.3,F32A5.7,R09B5.5,T28F4.4,W01B6.7,Y11D7A.11,Y48G1BL.2,ZK1010.7
156	C06E1.10*,C15H11.9,C37H5.6,C38C6.2,C48B6.2,F10B5.1,F36A2.2,F57B10.8,F57B9.5,R10E9.1,T23D8.3,T23G7.3,ZK858.1
157	C17H12.8,C44C8.2,F10D2.9*,F15E6.3,F49E11.10,F57B1.7,F59D6.3,K08F4.9,T01B6.3,T09A5.1,Y11D7A.2
158	C38C6.2,CD4.4*,D2024.5,F10E7.5,F57B9.5,R07E5.10,R10E9.1,T22C1.3,T23D8.3,T23G7.3,Y66H1A.4
159	B0035.8,C35B1.1,F10E7.7,F22F1.1,F55G1.3,K08F8.2,K10D2.1,K11G9.4,M03C11.4,Y42G9A.4*
160	B0507.8,C02F5.8,C31B8.4,F10G2.1,F13A7.11,F42G2.4,F47B8.2,F55H2.1
161	C02A12.4,C17H12.8,C50F4.1,F08H9.8,F10G2.3,F15E6.3,R57.1,T08A9.7,Y49E10.16,ZK1320.2
162	C01G10.9,C04E6.11,C05D2.4,C12C8.2,F10G7.8,F22A3.1,T05F1.1,T27A1.5,ZK484.2
163	C04F6.1*,C07H6.5,C12D8.8,F11G11.12,F33D11.3,K06A5.7*,K07H8.6,T28C6.6,T28F4.4,Y48G1BL.2,Y62E10A.12
164	C04F6.1*,C54C8.9,F11H8.3,T10D4.4,T11F9.3,Y40H7A.10
165	B0336.4,C01G10.9,C04E6.11,C12C8.2,C25F6.3,F08E10.7,F13B10.2,F13D12.6,F17E5.2,F22A3.1,F23B12.4,F23B2.12,F35D11.11,F38A1.5,F43E2.7*,F46G10.1,F53F1.2,H22K11.1,K12H4.7,R06C7.3,R07H5.8,T01D1.2,T05F1.1,T27A1.5,Y43F8C.4
166	C02F5.8,C06B3.6,C37H5.3,C48D5.1,F13A7.11,F13D11.3,F55H2.1,K06B4.11
167	B0365.6,C04G6.1,C45G3.1,F13H8.2,F22A3.1,F28B4.3,F28D1.10,K07F5.13,K08D8.6,R08E3.1,R10E8.3,ZC84.3,ZK328.5
168	C01G10.9,C03H12.1,C04E6.11,C12C8.2,C25A1.7,C29E4.2,F14B4.3*,F22A3.1,F38B6.4,F46G10.1,F53F1.2,R07E3.1,T16H12.4,T27A1.5,W02B12.6,W02D3.2,Y45F3A.9
169	B0495.7,C01G5.2,C13B9.3,C16A11.3,C18D4.6,C23H3.4,C26B9.5,C56E6.3,F14D7.2,F29F11.6,R57.1,T05E11.5,T14G12.3,T16G12.3,Y18D10A.11
170	CD4.7,F01D5.9,F08F1.7,F15H10.3,F21F3.4,F46F11.2,T05E11.5,T12F5.2,T14F9.1,Y113G7A.8,Y45F10A.6,ZK1307.6
171	C41H7.2,C45G3.1,F17A2.5,F28B4.3,F54F11.2,T28F12.2*,VW02B12L.1*,Y49A3A.1,Y75B8A.1,ZK328.5
172	C03E10.6,C04F6.1*,C07H6.5,C15H11.6,C27D9.1,C47D2.2,C54C8.9,F11H8.3,F13H8.3,F17C11.10,F20D12.1,T10D4.4,T11F9.3,T13F3.6,T19B10.8,Y43F4B.4,ZK328.5
173	C02G6.1,C04E6.11,C12C8.2,C17E7.9,C25A1.7,C26B2.1,C34F6.9,C45G3.1,C47G2.5,F13D12.6,F18A1.7,F22A3.1,F28B4.3,F52C12.2,F57B9.3*,K10C2.1,K12H4.7,T02G5.6,T07A9.2,T27A1.5,W02B12.6,Y43F8C.4,ZK328.5
174	C01G5.3,C40A11.5,C44B12.4,C54C8.7,F18A12.7,F21E9.1,F22F1.2,F28C12.2,F33H12.4,F37A8.2,F41G3.11,F49C12.1,K03D3.4,K03H1.11,K07F5.6,K08E4.5,M04C9.2,R160.4,T03F7.4,Y51A2D.1,Y57G11C.18
175	C23H3.4,F20B6.2*,F56B3.4,H22K11.1,R57.1,T08B2.9,Y49E10.16,ZK1320.2
176	C34H3.2,F20B6.8*,F45E10.1,F55B12.1,M01B12.5,R13.1,W02A11.3,Y47D3A.15*,ZK856.11
177	C04F5.1,C04F6.1*,F11H8.3,F20D12.1,T07A9.5,T11F9.3
178	C02A12.4,D1086.3,F01D4.2,F15E11.12,F20H11.3*,F44E7.9,H22K11.2,T14B4.5,T21H3.1,Y106G6E.4,Y49E10.16,ZC395.7
179	B0365.6,C04G6.1,C05C10.6,C18H9.7,C25A1.3,C45G3.1,D1044.6,EEED8.1,F21D5.1,F22A3.1,F25H5.3,F28B4.3,K10C2.1,T05H10.5,Y38F2AR.8,Y48B6A.12,Y49E10.1,ZK20.3,ZK328.5
180	F21D5.2,F25H9.6,F38B6.4,F45H10.1,F55F3.1*,K08E7.9,T02G5.6,T07A9.5,T22H6.2,W02B12.6,W02D3.2
181	F18H3.3*,F22B3.1,F53C3.13,F55C12.5,F56C9.10,R05F9.1,T12G3.1,T24A11.1
182	C04E6.11,C05C10.6,C12C8.2,C13B9.3,C25A1.7,C25F6.3,C36A4.5,F08E10.7,F09B12.3,F12F6.6,F22A3.1,F22B3.4,F23B12.4,F46E10.9,F52C12.2,F56A8.3,F57H12.1,R06C7.3,T03F1.1,T04G9.3,T05E11.5,T05F1.1,T05H10.5,T27A1.5,W02B12.6,Y49E10.1,Y53C12A.6,ZK20.3,ZK622.3
183	B0336.4,C04E6.11,F22A3.1,F22B5.9,R07E3.1,T27A1.5,Y48C3A.10
184	C25A1.3,C52E4.2,F22E12.2,F26F4.11,F29F11.3,F32D8.5,F38E1.9,F55G11.5*,R03D7.4,R07B1.3,R10H10.3,T16H12.4,Y111B2A.16,ZC395.7,ZC64.3*,ZK1320.3,ZK550.4
185	C04E6.11,C05D2.4,F22A3.1,F23B12.5,F37C4.6,F56A8.3,T01D1.2,T03F1.1,T05F1.1,T05H10.5,Y49E10.1,Y56A3A.21,ZK20.3
186	B0336.4,C01B10.8,C01G10.9,C04E6.11,C12C8.2,C25F6.3,F08E10.7,F22A3.1,F23B12.4,F23B12.7,F46G10.1,F53F1.2,R07E3.1,T20B12.1,T27A1.5,W05H9.2
187	B0336.4,C04E6.11,C05D2.4,C12C8.2,C32E8.11,F22A3.1,F23F1.8,K12H4.7,T05F1.1,T05H10.5,Y49E10.1,ZK20.3
188	C04E6.11,C05D2.4,C30B5.2,C53D5.5,F07A11.5,F22A3.1,F23F12.6,H38K22.3,K07A1.9,T01D1.2,T03F1.1,T05F1.1,T05H10.5,T27A1.5,Y102E9.1,Y49E10.1,ZK20.3
189	C02A12.4,C44C8.2,C50F4.1,F01D4.2,F08H9.8,F15E11.12,F25B4.9,F35E12.6,F56H11.4,F59D6.3,W06B11.3*,ZK1320.2
190	C23H3.4,C26B9.5,F25B5.2,F55A12.1,M01A10.3,R57.1,T03F1.1,T05E11.5,T22D1.4,Y49E10.1,ZK1055.1,ZK20.3
191	C02A12.4,C17H12.8,C44C8.2,C52E4.1,F01D4.2,F08H9.8,F15E11.12,F25E5.8,F56H11.4,K06B9.1,K07E8.3,K08F4.9,R09F10.1,T02G5.7,ZK1320.2
192	C09B8.7,C38C3.5*,C53A5.3,C54G10.2,D2013.7*,F25H2.10,F53A2.6*,F55G1.3,F55H2.6,F59E10.1,K11H12.8,M110.4*,R07E5.10,T19A6.2,T23D8.5,VC5.4,Y17G7B.2,Y71H2B.6,ZC504.3
193	C01G10.9,C04E6.11,C12C8.2,C25A1.7,C25F6.3,C30B5.2,F22A3.1,F23B12.4,F23B2.12,F25H2.5,F32D8.5,F38A1.5,F46C5.8,K12H4.7,M01A10.3,R07E3.1,T09A5.11,T10G3.3,T27A1.5,ZC395.7,ZK686.3
194	C04E6.11,C53D5.5,F22A3.1,F25H2.9,T05F1.1,T05H10.5,T27A1.5,Y49E10.1,ZK20.3
195	B0336.4,C04E6.11,C05D2.4,F26B1.2,T01D1.2,T05F1.1,T27A1.5
196	C03H5.1,C23H3.4,C26B9.5,F26B1.3,F28B3.5*,F32B5.1,F47G4.7,F53F1.2,F54D11.1,M03C11.5,R57.1,T05H10.5,T14G12.3,W06D11.4,Y49E10.1,Y63D3A.6,ZK20.3
197	C38C3.5*,F26D10.12,F26D10.3,F48A11.5,F54D8.1,F57B10.11,K11H12.8,M110.4*,R107.2,Y17G7B.2,Y40B1A.4
198	C04G6.1,C23H3.4,C26B9.5,F26F4.11,F28C6.3,F38E1.9,F46C5.8,H20J04.8,K04G7.10,R57.1,Y41E3.11,ZC395.7,ZK1320.3,ZK512.5,ZK899.8
199	C02F12.7,C03D6.8,C10E2.3,C24H12.4,C34E11.3,F27C1.6,F57B9.5,K08E5.2*,T23G7.3,ZK858.1
200	B0511.9,C06G3.12,C24B9.11,C29G2.4,C40A11.5,C54C8.7,F10D2.1,F28C12.2,F35F10.13,F49C12.1,K08E4.5,R160.4,T02B11.5,T24A6.7,T28D9.4,W04E12.3,Y57G11C.1
201	B0250.5,C01G10.9,C03H12.1,C04E6.11,C06A8.3,C12C8.2,C25A1.7,F08E10.7,F22A3.1,F23B12.4,F28D1.7*,F53F1.2,F56A8.3,M01A10.3,R07E3.1,T27A1.5,W02B12.6,W03G9.4,ZC513.4
202	C48D5.1,F29G9.5,F41E6.6,F41E6.9,F44C8.3,JC8.4,R07E5.10,T23D8.3,ZK637.5
203	B0025.1,C04F6.1*,C07H6.5,C12D8.8,C17E4.5,C27F2.8,D2023.7,F02D10.1,F11H8.3,F30B5.1,F32A5.7,K07E3.1,K07H8.6,T01H3.2,T07H6.3,T28C6.6,T28F4.4,W01B6.7,Y106G6H.14,Y62E10A.12,Y65B4BL.5
204	C04G6.1,C23H3.4,C26B9.5,F30F8.1,K06A5.7*,R57.1,T05E11.5,T14F9.1,Y18D10A.11
205	C02G6.1,C04E6.11,C05D2.4,C09G4.3,C13F10.6,C16C8.16,C25A1.7,C28H8.1,C29H12.2,C44E4.3,C47D12.1,EEED8.1,F01D4.5,F13D12.6,F23B12.4,F28B4.3,F30F8.3,H13N06.5,K10C2.1,R05G6.4,R09F10.8,T02G5.6,VW02B12L.1*,W02B12.6,Y71H10B.1
206	B0261.2*,C14B1.4,C47D2.2,EEED8.1,F02E8.3,F12F6.1,F13H8.3,F31E3.3,F40F8.5*,F59D8.1,F59D8.2,K07A1.9,Y102E9.1,Y18D10A.11,Y48A6B.7
207	B0035.8,C29F9.7*,C35D10.12,F18H3.3*,F31E3.5,F44C8.3,F55G1.3,K08H10.4,M03C11.4,R05D11.8,T12G3.1,T23D8.5,Y56A3A.18,ZC443.4
208	B0273.1,F13G11.2,F17C8.3,F26F4.2,F32A11.3,F40F9.3,K07A1.5,T04A8.13,W09C3.7,Y106G6E.3,Y43F8A.2
209	B0336.4,C04E6.11,C05D2.4,C38C10.4,C55B6.2,F22A3.1,F23B2.12,F32B6.2,W02B12.6
210	F23C8.9,F25H5.1,F32D1.10,K03E6.6,R01H10.1,R06F6.1,R107.2,W02D9.1,ZK632.1
211	C08F11.12,C38C10.5,C42D8.2*,F10D2.9*,F15E11.12,F20G4.3,F32E10.1,F44C4.4,Y40H7A.10
212	AC8.1,B0035.8,C35B1.1,C46C2.1,C47E8.4,F02E8.6,F17E9.10,F32E10.4,F55C12.5,F55G1.3,F56C9.10,F56E3.3,F59A7.4,K10B2.1*,K10D2.1,M03C11.4,R08D7.6,R11A8.6,T24A11.1,T27F2.2
213	C46C2.1,F02E8.6,F20B6.8*,F33A8.3,F45E10.1,F52B5.1,F59A2.4,T20G5.1
214	C04F6.1*,C07H6.5,C42D8.2*,D2023.7,F11H8.3,F26F12.1,F28B4.2,F33D11.3,T28F4.4,Y110A7A.17,Y48G1BL.2
215	B0001.7,C03E10.6,C04F6.1*,C07H6.5,F10C2.5,F13H8.3,F33E11.2,F59D8.1,M199.4,T11F9.3,Y110A7A.17,Y48G1BL.2,ZK512.7
216	C01G5.2,C03E10.6,C42D8.2*,F11H8.3,F20D12.1,F28B3.5*,F35C11.5,F52E1.5,F52E1.7,F55G11.5*,K07A1.9,K07F5.1,K11D2.3,T12B5.10,Y102E9.1,Y45F10C.2
217	B0041.5,C15H11.9,C35B1.1,D2007.4,F09E10.8,F12F6.7,F36A2.6*,F55G1.3,F57B9.5,K02E11.4,R10E9.1,T07A5.2,T23D8.3,T23G7.3,Y42G9A.4*
218	C23G10.4,C25H3.6*,F33E2.2*,F36A4.7,F54D5.11,T23B12.6
219	C01G6.2,C24D10.7,C34D4.3,F13A7.1,F26F4.2,F36H12.11,K08D10.8,W09C3.7,Y49E10.10,Y54E2A.9,ZK938.1
220	B0464.5,C07G2.2,F13D12.6,F28B4.3,F37A4.8,F54F11.2,H22K11.2,T14B4.1
221	C36E8.1,C51F7.1,D2013.7*,F10G8.3,F18H3.3*,F23H11.5,F29B9.11,F37C12.11,K08H10.4,T12G3.1,Y74C10AR.1,ZC443.4
222	C23G10.2,F33G12.5,F37C12.3,F55E10.6,R05D8.10,T26C5.1,Y38A8.1,Y47G6A.22
223	C38C3.5*,C42C1.5,C54C6.2,F21F3.6,F25B5.7,F37C12.4,K11H12.8,R03G5.1,T13A10.11,T23D8.5,Y110A7A.12*
224	B0414.7,C37H5.6,F37C12.9,F41E6.6,F44C8.3,F57B9.5,M01B12.5,T23D8.3,T23G7.3,ZK1058.6,ZK858.1
225	C07A4.1,C53D5.5,F07A11.5,F39H11.5,F43G9.2,T05B11.1,T05H10.5,Y49E10.1,ZK20.3
226	B0041.5,C06E1.10*,C25H3.6*,C27F2.5*,C38C6.2,C48B6.2,F26D10.9,F40F11.1*,F41E6.6,F57B10.8,F57B9.5,R07E5.10,R10E4.1,R166.2,T10F2.3*,T12F5.5,T23D8.3,T23G7.3,Y38C9A.2,ZK858.1
227	C08H9.10,C11E4.3,D2063.2,F28H1.5,F36D3.5,F40F11.4,F45F2.6,M60.4,R08H2.8,R160.4,Y52B11A.1,ZC178.2,ZC196.3,ZK816.3
228	C02A12.4,C44C8.1,C44C8.2,C50F4.1,C52E4.1,F01D4.2,F08H9.8,F15E11.1,F15E11.12,F40F4.2,K07E8.3,R09B5.6,Y40H7A.9,ZK1320.2
229	B0414.7,C27C12.2,C36E8.1,C37H5.6,C48B6.2,F17A9.2,F23H11.5,F29B9.11,F33A8.5,F40F8.10,F41E6.6,F57B10.8,F57B9.5,M01B12.5,R10E9.1,T12A2.15,T19B10.1,T23D8.3,T23G7.3,ZK858.1
230	C16C10.1,C16C10.7*,C35B1.1,C36E8.5,C38C3.5*,F15C11.2,F40G9.3,F52H3.7,F54G8.4,K05C4.1,K10B2.1*
231	B0222.6,C04F6.1*,C07H6.5,C12D8.8,C42D8.2*,D2023.7,F02D10.1,F11H8.3,F20D12.1,F26F12.1,F33H2.2,F41C6.5,F45H11.3,K01A2.7,R07E5.4,R12E2.7,T11F9.3,T28F4.4,W01B6.7,ZK1010.7
232	C01G5.8,C04F5.1,C13F10.6,C56C10.1,EEED8.1,F20D12.1,F39H2.1,F41G3.6,F49E11.1,F56A6.1,K06H7.6,R09F10.8,T07A9.5,T26A5.6,ZK1067.3,ZK909.5
233	C02A12.4,D1086.3,F01D4.2,F15E11.12,F33H2.5,F41H10.8,Y53F4B.2,Y63D3A.6
234	C04E6.11,C05D2.4,C45G3.1,F22A3.1,F23B12.4,F28B4.3,F38A1.5,F42A10.5,F43G9.3*,T01D1.2,T05F1.1,T27A1.5,Y49E10.1,ZK328.5
235	F25H5.3,F32B5.1,F42A6.7*,F52B11.2,F53F1.2,F54D11.1,T01D1.2,T03F1.1,T05F1.1,W06D11.4,Y48B6A.12,Y49E10.1,ZK20.3
236	B0336.4,C01G10.9,C04E6.11,C12C8.2,C25F6.3,D2024.3,F08E10.7,F17E5.2,F22A3.1,F23B12.4,F33H2.5,F35E12.6,F38A1.5,F41G4.3,F41H10.8,F42C5.8*,F46G10.1,F52C12.2,F53F1.2,F53F1.3,R07H5.8,R10H10.3,T01D1.2,T05F1.1,T27A1.5,W02B12.6,ZK328.4,ZK455.1
237	C07A12.7,C46C2.1,F02E8.6,F20B6.8*,F43E2.8*,K08D10.2,T20G5.1,Y71H2B.10
238	C01G10.9,C04E6.11,C05D2.4,C12C8.2,F08E10.7,F22A3.1,F28C6.3,F43G9.5,F53F1.2,R07E3.1,T05F1.1,T27A1.5,ZK863.7
239	B0336.4,C04E6.11,C05D2.4,F22A3.1,F44F4.11,T01D1.2,T05F1.1,T27A1.5
240	C02G6.1,C03E10.6,C04F6.1*,C42D8.2*,C44C10.4,F13H8.3,F44F4.2,R107.4,T11F9.3,T19B10.8,T26A5.2,ZK512.7
241	C02A12.4,C50F4.1,F01D4.2,F08H9.8,F45D3.4,F52E1.7,T21H3.1,Y49E10.16,ZK1320.2
242	B0001.7,C02A12.4,C03E10.6,C04F6.1*,C07H6.5,C42D8.2*,C54C8.9,EEED8.1,F10C2.5,F11H8.3,F25E2.2,F45F2.11,R05G6.4,T10D4.4,T11F9.3,Y11D7A.11
243	C02A12.4,D1086.3,F01D4.2,F15E11.12,F43G9.3*,F46H5.3,R57.1,Y119D3B.14,ZK1320.2
244	C16A3.6,CC8.2,F41E6.6,F48E8.5,F56C9.10,F57B9.5,T04D1.3,T23D8.3,T23G7.3,Y32H12A.4,ZK858.1
245	B0336.4,C04E6.11,C53D5.5,C55A6.6,F07A11.5,F22A3.1,F49C12.8,T04A11.5,T05F1.1,T27A1.5,Y17G7B.3,Y49E10.1
246	C17H12.8,C44C8.2,F10D2.9*,F15E6.3,F49E11.10,F57B1.7,F59D6.3,K08F4.9,T01B6.3,T09A5.1,Y11D7A.2,Y6G8.2
247	C01G10.9,C01G5.2,C05G5.4,C16C8.16,C17G10.5*,C44E4.3,F49E8.2,F53F1.2,F54D11.1,R57.1,T14G11.3,W02F12.5,Y18D10A.11,Y43F4B.5,Y49A3A.1
248	C23H3.4,C26B9.5,C56E6.3,EEED8.1,F11E6.7,F12F6.1,F29F11.6,F52B5.2,F57F4.4,R57.1,T05E11.5,T16G12.3,VW02B12L.1*,Y18D10A.11,Y71H10B.1
249	B0041.5,C15H11.9,F52B5.6,F54C8.4,F57B9.5,K08E5.2*,M110.4*,T06E6.1,T23D8.3,T23G7.3
250	C01G5.2,C04G6.1,C13B9.3,C17F4.5,C23H3.4,C26B9.5,C49F5.3,D2005.5,F35H10.7,F38B7.5,F52E1.1*,F56A8.3,K10C8.1,R57.1,T04G9.5,T05E11.5,T14F9.1,T16G12.3,VW02B12L.1*,Y18D10A.11,Y57G11C.10*,Y71H10B.1,ZC416.6,ZK686.3
251	C03E10.6,C04F6.1*,C42D8.2*,F11H8.3,F15A2.1,F32B6.8,F33D11.9,F38B7.5,F52E1.10,F56A8.3,K07F5.1,R07E5.3,T05H4.3,T11F9.3,Y57G11C.15
252	C04F6.1*,C38C10.3,E03H12.10,F11H8.3,F36A4.5,F36D1.4,F52F12.5,K07F5.9,K07H8.6,Y45F10C.4
253	C03E10.6,C04F6.1*,C47D2.2,D1043.1,D1086.6,F41H10.8,F53A3.2,F57B10.6,M199.4,T11F9.3,Y18H1A.6,Y40H7A.10,Y48G1BL.2,Y4C6B.1
254	C06E1.10*,C37H5.13,C38C6.2,C48B6.2,E02H1.1,F01D5.9,F25E2.3,F26D10.9,F46C5.6,F53A3.3*,F57B10.8,F57B9.5,F57C12.4,M01B12.5,T14D7.1,T23G7.3,Y113G7B.17,ZK858.1
255	C02A12.4,C04F6.1*,C42D8.2*,C50F4.1,F08H9.8,F11H8.3,F26G1.4,F28D1.5,F53B6.4,T11F9.3,ZK1320.2
256	C36E8.1,C43E11.6,C46C2.1,F10G8.3,F18H3.3*,F53C11.5,R05F9.1,T12G3.1,Y47H9C.8
257	B0035.8,C02F12.7,C26G2.1,C33F10.2,C34E11.3,C35D10.12,F53G12.10,F55G1.3,K08F8.2,K10D2.1,M03D4.4,T19E7.2*,Y40B1A.4,Y41C4A.4,Y42G9A.4*,Y56A3A.18
258	C01G5.2,C02A12.4,C04F5.1,C04F6.1*,C44C8.2,D2023.7,F02D10.1,F11H8.3,F20D12.1,F38B7.5,F53H4.2,K07F5.1,T07A9.5,T20D3.2,W01B6.7,Y53C12A.6
259	B0365.6,C04G6.1,F22A3.1,F32B5.1,F53F1.2,F54C9.1,T05H10.5,T27E9.1*,ZK20.3,ZK896.7*
260	B0336.4,C01G10.9,C04E6.11,C05D2.4,C12C8.2,C28C12.9*,F22A3.1,F32B5.1,F38A1.5,F46B6.4,F53F1.2,F54C9.6,T05F1.1,T27A1.5,Y45F3A.9,Y49E10.1
261	C02G6.1,C04F5.1,C17B7.12,F38B6.4,F49E11.1,F54D10.7,T02G5.6,T07A9.5,T22H6.2,W02B12.6,W02D3.2
262	B0250.5,C01G10.9,C12C8.2,C25A1.7,F32D8.5,F46G10.1,F53F1.2,F54D11.1,M01A10.3,T16G1.9,W02B12.6,W03G9.4,ZK154.7
263	B0454.8,C01F6.9,C04F12.5,C14A4.10,D2063.2,F40F12.4,F44E2.2,F52E1.4,F54D12.7,F56D6.5,M60.4,T28A11.15,ZK1067.5,ZK262.1
264	B0304.1,C01B10.5,C10A4.3,C33D9.8,C33G3.1,C45G7.4,C48B6.9,F11F1.7,F26D10.12,F46C8.3,F54D8.1,F54E2.2,T04C9.4,T05B4.11,T23G5.3
265	C04E6.11,C45G3.1,F13D12.6,F22A3.1,F28B4.3,F55A12.8,F57F4.3,K07F5.13,K10C2.1,T23H2.1,W02B12.6,Y54E2A.6,ZK328.5
266	C45G9.2,F13D11.4,F55A3.3,K08E7.9,T03F1.1,T05E11.5,T16H12.4,Y49E10.1,ZK20.3
267	B0025.1,C03E10.6,C04F6.1*,C07H6.5,C18A11.7,C42D8.2*,F02D10.1,F30B5.1,F31F4.15,F32A5.7,F52G2.1,F54C9.4,F55C10.3,T21B4.2,T28F4.4,W01B6.7,Y48G1BL.2,Y62E10A.12,ZK1010.7,ZK836.1
268	B0273.1,C01F6.2,C08F8.6,C17H12.3,C34E10.7,C41G7.6,D2062.7,F26B1.7,F26D10.12,F32H2.7,F37E3.3,F40F9.3,F48C1.7,F49H6.1,F55C9.4,F56H6.9,K07A1.5,K09C6.8,R04D3.7,T04A8.13,W03F11.3,Y49E10.10,Y53C10A.10,ZK930.7
269	C07A12.7,C14B1.1,C15H11.3,C54C6.2,F29F11.6,F55D10.2,K07A1.8,R102.2,T14G10.1,T20G5.1,W04D2.5,Y113G7A.3,Y55F3AR.3,ZK742.1
270	C01B10.8,C02A12.4,C17H12.8,C34F6.9,C47G2.5,D2030.3,F01D4.2,F09E5.10,F10D2.9*,F15E11.12,F55F8.3,R12C12.5,W06B11.3*
271	B0564.4,C15H11.9,F36A2.2,F41E6.6,F44C8.3,F55F8.5,F57B9.5,R07E5.10,T23D8.3,T23G7.3,Y113G7B.17
272	F41E6.6,F53C3.13,F53F4.14,F55G1.10,F57B9.5,R07E5.10,R13A5.12,T23D8.3,ZK632.3
273	C35B1.1,F55G1.3,K08F8.2,M03C11.4,T01H3.1
274	F55H2.6,H04D03.3,T05H10.5,T23H2.1,W10C8.5,Y49E10.1,ZK20.3
275	B0025.1,B0035.1,C02G6.1,C07G1.3,C13B9.3,C23H3.4,C47B2.6,C56C10.1,CD4.7,F07A5.1*,F21F3.4,F31C3.4,F35H10.10,F37A4.1,F39H2.1,F56C9.6,F57C2.5,K07A1.9,K11D2.3,T03F1.1,T04B8.5,T04G9.3,T05E11.5,T16G12.3,W03F8.4,W06B4.3,Y102E9.1,Y43F4B.2,Y49E10.4,Y54G9A.6
276	B0336.4,C04E6.11,C05D2.4,C06A8.5,C12C8.2,C17H11.2,C25F6.3,C55B7.8,F08E10.7,F22A3.1,F23B12.4,F23B2.12,F28B4.3,F38A1.5,F56D2.6,F56F10.1,R08E3.1,T27A1.5,W02B12.6
277	C15H11.9,C38C6.2,C48B6.2,F26D10.9,F37E3.1,F40G9.3,F55H2.2,F56F3.5,F57B9.5,K08E5.2*,T23G7.3,Y113G7B.17,Y23H5B.6
278	C02A12.4,C44C8.2,C50F4.1,F01D4.2,F08H9.8,F15E11.12,F56G4.1,Y69H2.3,ZK1320.2
279	C23H3.4,C53D5.5,D1044.6,F07A11.5,F37B12.2,F42F12.4,F56H1.4,Y17G7B.3,ZK829.7
280	C03E10.6,C04F6.1*,C30A5.3,C30B5.1,C42D8.2*,F11H8.3,F15A2.1,F33D11.9,F57A10.4,T07F8.3,T11F9.3,T19B10.8,Y45F10C.2
281	C07H6.5,C18A11.7,F32A5.7,F54C9.4,F57B1.3,K06A5.7*
282	B0001.7,C02F12.5,C03E10.6,C04F6.1*,C42D8.2*,D1086.6,F10C2.5,F11H8.3,F25E2.2,F57B10.4,K10B2.3,T05H10.5,T23G11.2,ZK20.3
283	F57B10.8,F57B9.5,R07E5.10,T23D8.3,T23G7.3
284	B0491.1,C04B4.2,C04G6.1,C13F10.6,C31H5.6,C44B7.8,C56E6.3,D2030.3,EEED8.1,F10C2.4,F11A10.3,F23B12.4,F28B4.3,F56F10.1,F57C9.5*,K03H1.7,K07A1.9,R09F10.8,R10E8.3,T07F10.3,T08B1.1,T16G12.3,T19B10.8,VW02B12L.1*,Y43F4B.2,ZK1067.3,ZK1290.1
285	C02A12.4,C50F4.1,E02H9.3,F01D4.2,F15E11.12,F43G9.3*,F57F5.1,Y49E10.16,ZK1320.2
286	C04F6.1*,C17E7.9,C56C10.1,F31C3.4,F38B2.4,F38B7.5,F58A4.2,F59D8.1,K07H8.6,K10B2.3,T05E11.3,T07F10.3,T28F4.4
287	F17E5.2,F23F12.6,F25H5.3,F58A4.3,K07A1.9,T01H8.2,T03F1.1,T05F1.1,Y102E9.1,Y38F2AR.8,Y48B6A.12,Y49E10.1,ZK20.3
288	F41E6.6,F57B9.5,F58A4.9,M01B12.5,R07E5.10,T23D8.3,ZK637.5,ZK856.11
289	C02A12.4,C03E10.6,C04F6.1*,C42D8.2*,C54C8.9,F11H8.3,F15E11.12,F25E2.2,F58A6.8,T10D4.4,T11F9.3,Y40H7A.9
290	F57B9.5,F58B3.4,R07E5.10,Y50E8A.4
291	F08G2.4,F09F7.7,F58E10.4,R102.5
292	C15F1.3,C15H11.6,C44E4.3,C45G3.1,D2045.6*,F09E5.1,F13D12.6,F28B4.3,F35D6.1,F58G11.3,H22K11.2,M03A1.1,R08E3.1,T06E6.2,T23H2.1,VW02B12L.1*,Y43F4B.4,Y71H10B.1,ZK1307.6,ZK328.5
293	C02A12.4,C23H3.4,C44C8.2,F15E11.12,F58H7.8,T20D3.2,ZK1320.2,ZK809.7,ZK829.7
294	C45G3.1,F28B4.3,F59A2.1,R08E3.1,T23H2.1,T25C12.3,Y48G1A.5,ZK328.5
295	B0336.4,C01G10.9,C04E6.11,C12C8.2,C25F6.3,F08E10.7,F09B12.3,F22A3.1,F23B12.4,F53F1.2,F59A2.3,K12H4.7,R07E3.1,T27A1.5,W02B12.6,ZK1010.2
296	C04G6.1,C23H3.4,C26B9.5,C56E6.3,EEED8.1,F09F7.5*,F11E6.7,F59B2.6,R05G6.4,R57.1,T05E11.5,T14F9.1,T16G12.3,VW02B12L.1*,Y18D10A.11,Y71H10B.1
297	C02A12.4,C03E10.6,C13G3.3,C42D8.2*,C43E11.10,C49F5.7,C50F4.1,F55G1.8,F59E10.1,T08A9.7,T11F9.3,Y47D3A.29
298	C02F12.5,F15E6.3,F28D1.5,F57B1.7,F59F4.4,K09H11.6,R07C3.4,T01B6.3,T24G10.2,Y76A2B.3*,ZK1010.2
299	C04F5.1,C04F6.1*,C42D8.2*,D1086.6,F01D4.5,F11H8.3,F20D12.1,H02I12.8,K07F5.1,T07A9.5,T08A9.7,Y45F10A.6,Y57G11C.5
300	B0336.4,C04E6.11,C05D2.4,C08F11.8,F22A3.1,H06H21.3,T10B11.3
301	F41E6.6,F57B9.5,H06I04.3,R07E5.10,T23D8.3,T23G7.3,ZK632.3,ZK858.1
302	C07A12.7,F02E8.6,F15C11.2,F25B5.4,F56D2.5,H06I04.4,H06O01.1,K10B2.1*,R08D7.6,Y40G12A.1*,Y54G11A.6,ZK858.6
303	B0336.4,C04E6.11,C05D2.4,F22A3.1,F28B4.3,H17B01.4,K10C2.1,T05F1.1,T27A1.5,W02B12.6
304	B0336.4,C04E6.11,C05D2.4,F22A3.1,H19N07.1,W02B12.6
305	C03D6.8,C16A3.6,C17G10.2,F41E6.6,F57B9.5,H20J04.4,R07E5.10,T23G7.3,ZK858.1
306	B0334.5,C26D10.1,C36A4.5,F08D12.1,F55A12.2,H28O16.1*,K07F5.13,R05D11.3,T03F1.1,Y48C3A.18,ZC395.7,ZK328.5
307	C06E7.1*,C14B1.1,C23G10.4,C38C3.5*,C54C6.2,F09C3.1,F14B4.3*,F25B5.7,F54A3.4,JC8.3,K08H10.4,K11H12.8,R03G5.1,R07E5.10,T13A10.11,Y38C9A.2,Y48G1A.5,ZK637.5
308	C02A12.4,C17H12.8,C50F4.1,D1086.3,F15B9.3,F15E6.3,F27C8.4,K01A2.2,T08A9.7,T09A5.1,T16G1.7,W03D2.6,Y49E10.16,Y6G8.2,ZK1320.2,ZK809.7
309	C02A12.4,C44C8.2,C52E4.1,F01D4.2,F15E11.12,H22K11.2,K01C8.1,R10D12.1,T04A11.5
310	B0034.3,B0414.7,C06A5.7,C25A1.5,F41E6.6,F44C8.3,F57B9.5,K01C8.9,R07E5.10,T23D8.3,Y113G7A.3,ZK632.3
311	C33A12.3,F17A9.2,F39G3.7,F57B10.8,F57B9.5,F57C12.4,K01G5.5,K02B12.7,K08E5.2*,R07E5.10,T19A6.2,T23G7.3,Y113G7B.17,ZK637.5
312	C01G10.9,C03H5.1,C15H9.7,C36B1.12,F07C4.7,F15D4.1,F23H11.1,F31C3.4,F37A4.1,F46G10.1,F55A12.2,K02B12.8,K03H1.7,K04G2.6,K07A12.4,K08E3.6,T05E11.5,T19B10.8,VF11C1L.1,ZK1055.1,ZK1067.3,ZK622.3
313	C04F6.1*,C14B1.4,F55G1.8,K02D7.3,M199.4,T11F9.3,T12E12.2,T15B7.3,T20F5.7,Y53C12A.6,Y62E10A.12
314	C01G10.10,C26D10.3,F07C4.7,F08G5.6,F32D8.5,F46C5.8,K02F2.2,M01A10.3,T06E6.10,T09A5.11,ZC395.7,ZK686.3
315	C50F7.10,F15E6.3,F48G7.4,F57B1.7,K02F3.9,R02F2.8,T01B6.3,W04E12.7,ZK1320.2
316	C23H3.4,C26B9.5,EEED8.1,F43G9.3*,K03H1.7,K03H4.2,K06A5.7*,R05G6.4,R09F10.8,R57.1,T05E11.5,T14G12.3,T16G12.3,Y18D10A.11,Y57G11C.10*
317	B0414.7,C10H11.8,D1081.2,F41E6.6,F44C8.3,F57B9.5,K04D7.1,R07E5.10,T23D8.3,T23G7.3
318	C02A12.4,C44C8.2,C50F4.1,F01D4.2,F08H9.8,F15E11.12,H24K24.3,K04D7.3,R10D12.1,R11G11.14,T01H8.2,W03D2.6,Y49E10.16,ZK1320.2
319	C23H3.4,C26B9.5,K04F10.6,R57.1,T05E11.5,T14F9.1,T16G12.3,Y18D10A.11
320	B0273.1,C03B8.1,C24D10.7,C35D10.11,F13G11.2,F26F4.2,F40F9.3,K06A5.2,K07A1.4,W09C3.7
321	C23H3.4,C26B9.5,C34B2.7,F25G6.9,K06A5.7*,R57.1,T05E11.5
322	C10E2.3,C38C3.5*,C49H3.9,F52H3.7,K03E6.6,K07A1.12,K11H12.8,R01H10.1,R06F6.1,R107.2,W02B12.8,W02D9.1,Y17G7B.2,Y51H1A.4,ZK632.1
323	C23H3.4,C26B9.5,C33H5.3,C56E6.3,F28B4.3,F57F4.3,K07A1.2,R57.1,T05E11.5,VW02B12L.1*,Y18D10A.11,Y71H10B.1,ZK688.8
324	B0495.7,C04F6.1*,C06A8.5,C13G3.3,C14B1.4,C17H12.8,C47D2.2,D2045.6*,F11H8.3,F12F6.1,F25E2.2,F55G1.8,F59D8.1,K07A1.6,K07H8.6,T05A1.2,T08A9.7,T09A5.1,T12E12.2,T20F5.7,Y45F10C.2,Y53C12A.6
325	C45G3.1,F35H10.10,F54D11.1,K07A1.8,T01G1.3,T05F1.1,Y49E10.1,ZK20.3
326	C02A12.4,C50F4.1,F01D4.2,F08H9.8,F15E11.12,K07C11.7,T02E9.1,T21H3.1,Y49E10.16,ZK1320.2
327	B0336.4,C04E6.11,C45G3.1,F13D12.6,F22A3.1,F23B12.4,F28B4.3,H22K11.1,K07C5.4,K07F5.13,R07E3.1,R07H5.8,T23H2.1,T25C12.3,W02B12.6,Y23H5A.7,Y55H10A.1,ZK328.5
328	C03E10.6,C04F5.1,C04F6.1*,C13G3.3,C38C10.3,D1086.6,F11H8.3,F20D12.1,F55G1.8,F58A6.5,K07F5.1,K07F5.9,T11F9.3
329	F13D12.6,F23H11.2,F28B4.3,H22K11.2,H28G03.2,K07H8.10,R08E3.1,T14B4.1
330	B0336.4,C04E6.11,C05D2.4,F22A3.1,F47G4.3,K08E3.5*,T01D1.2,T05F1.1,T12E12.1,T27A1.5,ZK484.2
331	B0035.8,F44B9.4,F54C4.2*,F55G1.3,H25P06.2,K08E4.1,K08F8.2,M03C11.4,M03D4.4,Y41C4A.4
332	B0336.4,C04E6.11,F22A3.1,F28B4.3,F57F4.3,K08F4.2,K10C2.1,W02B12.6
333	C26G2.1,F55G1.3,K08F8.2,W01C8.3,W06H12.1,Y41C4A.4
334	C03D6.8,C15H11.9,F29B9.1,F54C8.4,F57B9.5,K09H9.6,R07E5.10,T23D8.3,T23G7.3,ZK858.1
335	F56C9.10,K10B2.1*,K10C8.3,T24A11.1,Y41E3.1
336	C17E7.9,C17F4.5,F25H5.3,F36D3.10,F54F11.2,F58G6.1,K10B2.3,M6.1,M7.9,T05G5.3,T05H10.5,T23H2.1,T25B9.6,Y68A4B.2,ZK20.3,ZK328.5,ZK39.6,ZK829.9
337	C15F1.3,C15H11.6,C44E4.3,C45G3.1,F13D12.6,F28B4.3,F54F11.2,F57B9.3*,K10B2.5,M03A1.1,R08E3.1,R09H10.5,T23H2.1,Y41D4B.19,Y43F4B.4,ZK1307.6,ZK328.5
338	C01G10.9,C12C8.2,D2030.3,F08E10.7,F22A3.1,F23B2.12,F53F1.2,K10B3.8*,R07E3.1,T20B12.1,T27A1.5
339	D2013.7*,F18H3.3*,K08H10.4,K11H12.2,M110.4*,R03D7.6*,T07A9.11,T12G3.1,T26E3.2,Y74C10AR.1
340	C24D10.6,C35D10.1,F20B6.8*,F25G6.8,F57B9.5,K02B12.7,K12C11.2,R07E5.10,T19A6.2,T23D8.3,Y50E8A.4,ZK637.5
341	C17H12.8,F15E6.3,F57B1.7,K12G11.3,T01B6.3,T08A9.7,Y17G7B.7
342	C35B1.1,F55G1.3,K08F8.2,K12H4.3,M03C11.4,M03D4.4,T14G12.4
343	C01G5.2,C23H3.4,C26B9.5,F08F1.7,F09F7.5*,F55A11.4,M01A10.1,R57.1,T05E11.5,T14F9.1,Y18D10A.11
344	C03E10.6,C04F6.1*,D1086.6,F17C11.7,F21C3.4,F35D6.1,F59D8.2,K07H8.6,LLC1.1,M01E11.6,T11F9.3,T19C3.8
345	C36E8.1,C53D5.6,E02H1.3,F10G8.3,F18H3.3*,F25B5.6,F40F8.1,K08H10.4,M01F1.2,R102.5,T07F12.4,T12G3.1,Y44A6C.1,Y87G2A.5
346	C07G1.4,C37H5.13,F09E10.8,F41G4.2,F45G2.10,F55B12.5,F57C12.4,K02B12.7,M03F4.2,R144.4*,T04C9.1,T04D1.3,Y111B2A.11*,Y113G7B.17,Y116A8C.36,Y52B11A.2
347	B0464.4,C16A3.4,C16A3.6,F36A2.2,F41E6.6,M106.4,ZK856.11
348	C17H12.8,C44C8.2,C50F4.1,C50F7.10,DH11.1,F27C8.4,M18.2,T09A5.1,W03D2.6,ZK1320.2,ZK809.7
349	C38C6.2,F57B9.5,M28.5,R07E5.10,T23G7.3
350	C02A12.4,C03E10.4,C03E10.6,C04F5.1,C04F6.1*,D1086.6,F13H8.3,F17C11.7,F20D12.1,F30A10.3,F33D11.9,F59D8.2,M199.4,R02F2.4,T07A9.5,T11F9.3,Y45F10C.4,Y54E5A.7*,ZK512.7
351	C17G10.2,C38C3.5*,D2063.1,F57C12.4,K08H10.2,K11H12.8,R03G5.1,T14G10.1,T23D8.5,Y113G7B.17,Y56A3A.18
352	B0336.4,C04E6.11,F22A3.1,R05F9.12,R07E3.1,T27A1.5,W02B12.6
353	C23H3.4,C44C8.1,C45E5.1,F46E10.10,F47G4.3,F53E10.4,H22K11.1,K03B4.2,K11G12.1,R05F9.6,R31.2,R57.1,ZK1320.3,ZK829.7
354	C15H11.9,C17H12.10,C37H5.6,C38C6.2,F26D10.9,F57B9.5,R05H10.2,T23G7.3,ZK858.1
355	B0001.7,C23H3.4,C26B9.5,C44E4.3,F09F7.5*,F10C2.5,F27D9.5,R03A10.4,R06C7.1,R57.1,T07A9.1,T14G11.3,T16G12.3,Y18D10A.11,Y43F4B.4
356	C04F6.1*,C08B6.7,C42D8.2*,C47D2.2,D2092.2,F13H8.3,K08F9.4,R06C7.4,T02C12.2,T08A9.7,T11F9.3,T12E12.2,T12E12.3,T20F5.7,Y45F10C.2,ZK512.7
357	B0336.4,C01G10.9,C04E6.11,C12C8.2,F22A3.1,F23B12.4,F46G10.1,F53F1.2,K12H4.7,R07H5.8,T27A1.5,W02B12.6
358	C04E6.11,C12C8.2,C25F6.3,F23B12.4,F23B2.12,R07E3.1,R07H5.8,R07H5.9,T27A1.5,ZK484.2
359	C17H12.1,F15C11.2,F42G9.1,F55B12.3,K08E7.7,M110.4*,R05D3.7,R08D7.3,R119.3,R13G10.1,ZK593.5
360	C03E10.6,C04F6.1*,C42D8.2*,C45G9.2,F31C3.4,F33H2.6,M199.4,R09B3.1,R11A8.4*,T01D3.2,T11F9.3,T23G11.2,Y40H7A.10,Y71A12C.2
361	C01G5.2,C04G6.1,C13F10.6,C18H9.7,C23H3.4,C26B9.5,C32D5.5,EEED8.1,R05G6.4,R09F10.8,R57.1,T05E11.5,T14F9.1,T16G12.3,VW02B12L.1*,Y18D10A.11,Y71H10B.1,ZK1067.3,ZK328.4
362	C53D5.5,F07A11.5,F42F12.4,M57.2*,R10D12.12,T05E11.5,T05H10.5,Y17G7B.3,Y49E10.1,ZK20.3
363	C14B1.1,C36E8.5,C38C3.5*,F25B5.7,F54A3.4,F55H2.6,R03G5.1,R11D1.8,T13A10.11,Y110A7A.12*
364	C03E10.6,C04F6.1*,C54C8.9,F15E6.3,H24K24.3,R11G11.14,T01B6.3,T08A9.7,T11F9.3,T28F4.4
365	B0035.8,C35B1.1,C42C1.5,C47D12.8,F09B12.2,F28C6.4,F54D8.1,F55G1.3,F55H2.6,K08F8.2,M163.3,R04F11.3,R13A5.8*,W04D2.5,Y37E11AR.2,Y42G9A.4*
366	B0336.4,C04E6.11,C05D2.4,F22A3.1,F23B12.4,F23B2.12,F23F1.4,F23H11.2,F38A1.5,R07E3.1,R13F6.10,T27A1.5,W02B12.6
367	C04F12.10,M01E11.1,R02D3.5,R151.2,T05H10.5,T28F2.7,W04G3.5,Y49E10.1,ZK20.3
368	D2013.7*,E02H1.3,F18H3.3*,F22B5.2,F53C3.13,F56C9.10,H39E23.1,R151.3*,T12G3.1,Y74C10AR.1,ZC443.3,ZC443.4
369	C10C5.4,C13F10.6,C30A5.3,D2092.4,EEED8.1,F11A10.3,F26G1.1,F52D2.4,R53.6,T19B10.8,Y106G6H.5,ZK1067.3
370	C17E4.5,C23H3.4,D1044.6,F32B5.1,F35C12.2,M03C11.5,M04B2.4,R12C12.1,R12C12.5,R57.1,R74.7,Y113G7A.4,Y38F2AR.8,Y49E10.1,ZK180.4
371	C04F6.1*,C06A1.1,C07H6.5,C12D8.8,C18H7.3,C42D8.2*,D1022.7,F11H8.3,R12A1.4,T01B7.7,T05H10.5,T28C6.6,T28F4.4,W01B6.7,Y48G1BL.2,ZK1193.1,ZK20.3
372	C06E1.10*,C24H12.4,C36B1.3,C38C6.2,C48B6.2,F25E2.3,F26D10.9,F57B9.5,H20J04.4,T01C3.6,T23G7.3
373	C14B1.1,C38C3.5*,F25B5.7,F35H10.3,H06O01.1,K01H12.1,K11H12.8,R03G5.1,R13F6.9,T01C3.7,W04C9.4,Y24F12A.2,Y71H10A.1
374	C02G6.1,C13F10.6,C38C10.5,C45G3.1,EEED8.1,F13D12.6,F28B4.3,H22K11.2,K07F5.13,R08E3.1,T01C3.9,T23H2.1,VW02B12L.1*,Y41D4B.19,ZK328.4,ZK328.5
375	C04F5.1,C13F10.6,C42C1.10,C46C11.1,EEED8.1,F11A10.3,F40G9.2,F49E11.1,T01G9.5,Y54E2A.3,ZK1067.3,ZK328.4
376	C05D11.7,F18H3.3*,F22B3.1,F44E7.2,F55G1.3,F55H2.6,M03C11.4,R03G5.1,T03F1.3,T05H10.7,T12G3.1,T23D8.5,Y56A3A.18,ZC443.4
377	B0336.4,C01G10.9,C04E6.11,C12C8.2,C25F6.3,F08E10.7,F22A3.1,F23B12.4,F23B2.12,F23F1.4,F38A1.5,F46G10.1,F53F1.2,K12H4.7,T03F1.8,T27A1.5,W02B12.6
378	B0507.8,C02F5.8,C06E4.8,C31B8.4,F13A7.11,F47B8.2,F54D10.2,F55H2.1,T04A6.1
379	B0336.4,C04E6.11,F13D12.6,F22A3.1,F23F1.4,F28B4.3,H22K11.1,R07E3.1,T04A8.6,T27A1.5,W02B12.6
380	C01G10.9,C11H1.4,C23H3.4,C45G9.2,EEED8.1,F32B5.1,F43G9.3*,F46G10.1,F47G4.7,F54D11.1,M03C11.5,R57.1,T04A8.8,T14G11.3,T16G12.3,Y18D10A.11,ZC477.5
381	C07G1.4,F09E10.8,F55G1.3,M03C11.4,R144.4*,T04C12.4,T23D8.5,Y56A3A.18
382	C50B6.7,F28D1.10,F42A10.6,F56A11.1,JC8.10*,T04C12.5
383	C01G8.9,C07G1.4,C27A7.5,F09E10.8,F45G2.10,F55G1.3,R144.4*,T04C12.6,T04D1.3,Y116A8C.36,Y56A3A.18
384	C07A12.7,C25G4.2,C54C6.2,F02E8.6,F25H2.8,F40F8.1,F55D10.2,F56C9.10,K02D10.5,R08D7.6,T04H1.2,T20G5.1,W04D2.5,Y38A10A.6
385	B0285.7,B0304.1,C02F12.7,C10A4.3,C26G2.1,C33G3.1,C45G7.4,F31D4.5,F46C8.3,K02E10.1,K08F8.2,T04C9.4,T05A7.4,T05B4.11,T23G5.3,W10D9.4
386	B0414.7,C03D6.8,C25H3.6*,C48B6.2,CD4.3,F48A11.5,F57B10.8,F57B9.5,K08E5.2*,R10E9.1,T05E11.1*,T23D8.3,T23G7.3,Y113G7B.17,Y23H5B.6,Y38C9A.2
387	B0336.4,C04E6.11,C45G9.2,F22A3.1,T05E11.3,T05E11.5,T05F1.1,T27A1.5,W02B12.6,Y49E10.1
388	C04E6.11,C05D2.4,F22A3.1,T01D1.2,T05F1.1,T27A1.5
389	C01G5.2,C13F10.6,C17E7.9,C23H3.4,C49G7.3,EEED8.1,F13D12.5,F13D12.6,F23B12.4,F56A8.3,F57H12.1,H13N06.5,K12H4.7,M01A10.3,R05G6.4,R57.1,T05F1.2,Y18D10A.11,ZK1067.3,ZK6.11
390	C05D11.7,D2005.3,F02E8.6,F17E9.10,F18H3.3*,F22B3.1,F22B5.2,F47A4.5,F53C3.13,F55G1.3,F56C9.10,K10D2.1,M03C11.4,R08D7.6,R12E2.2,T05F1.3,T12G3.1,T23D8.5,W05B10.1
391	C13F10.6,C17F4.5,C31E10.7,EEED8.1,F11A10.3,F54F2.9,R03E1.2,R07H5.8,T05G5.10*,T16G12.3,W03C9.7,Y18D10A.11,ZK1067.3,ZK328.4
392	C05H8.1,EEED8.1,F25H5.3,F54F11.2,M6.1,T03F1.1,T05F1.1,T05G5.3,T05H10.5,T23H2.1,Y48B6A.12,Y49E10.1,Y54E2A.6,Y54G9A.6,ZK1067.3,ZK20.3,ZK328.5
393	B0464.4,T05H4.13,W01A8.1
394	B0336.4,C04E6.11,F22A3.1,T05H4.6,T27A1.5,W02B12.6
395	B0250.5,C01G10.9,C05D2.4,C12C8.2,C45G9.2,F20D1.9,F23B12.4,F37B4.2,F38A1.5,F46G10.1,F53F1.2,K12H4.7,T05F1.1,T06D8.8,T27A1.5,Y102E9.1,Y49E10.1
396	C16A3.4,F57B9.5,T06E6.1,T23G7.3
397	C03E10.6,C23G10.11,C54C8.9,F15E6.3,M199.4,T01B6.3,T06G6.11,T07G12.5,T08A9.7,T11F9.3,ZC395.5
398	B0334.8*,C07H6.5,C42D8.2*,F11C7.4,F11H8.3,F15E11.12,F21C3.3,M199.4,T07A9.6*,T07F10.3,T08A9.7,T11F9.3,T19B10.8,T26A5.2,Y11D7A.11,Y48G1BL.2,ZK1248.10,ZK512.7
399	F57B9.5,K02B12.7,K08E5.2*,R07E5.10,T07A9.8*,T23G7.3
400	B0414.7,C28H8.3,CD4.3,F41E6.6,F53C3.13,M01B12.5,R07E5.10,T07A9.9,T12G3.1,T23D8.3
401	C01H6.7,C04G6.1,C17F4.5,C23H3.4,C26B9.5,C44B7.8,F28B4.3,F56F10.1,F57F4.4,K04C2.4,K06H7.6,R57.1,T05E11.5,T07G12.11,T14F9.1,T26A5.2,W10C6.1,Y18D10A.11,ZK1307.6
402	C07H6.5,C18A11.7,F32A5.7,K06A5.7*,T07H6.3,W05B2.1
403	F15E6.3,F26G1.4,F57B1.7,T01B6.3,T08A9.7,T08A9.9,T09A5.1
404	C33H5.18*,C38C6.2,F26D10.9,F38A5.13,F57B9.5,F57C12.4,F58B6.3,K02E11.4,M176.2,R04F11.3,R10E9.1,T08B2.10,T23D8.3,T23G7.3,Y113G7B.17
405	C02A12.4,C17H12.8,D1086.3,F01D4.2,F15E11.12,F15E6.3,T08A9.7,T09A5.1,Y49E10.16,Y69H2.3,ZK1320.2
406	C02G6.1,C04E6.11,C13F10.6,C17F4.5,C26E6.5,C44E4.3,C45G3.1,F13D12.6,F23B12.4,F28B4.3,K10C2.1,R07E3.1,T02G5.6,T09B4.1,VW02B12L.1*,W02B12.6,Y43F4B.4,ZK328.5
407	B0222.6,C03E10.6,C04F6.1*,C07H6.5,C12D8.8,C42D8.2*,F02D10.1,F20D12.1,F32A5.7,M199.4,T07H6.3,T10D4.4,T10G3.6,T11F9.3,T28C6.6,W01B6.7,Y40H7A.10,Y62E10A.12
408	C01G5.2,C02A12.4,C03E10.6,C13G3.3,C17H12.8,C42D8.2*,D1086.6,F01D4.2,F20D12.1,F55G1.8,T08A9.7,T11F9.3
409	B0336.4,C04E6.11,C05D2.4,C12C8.2,F08E10.7,F09B12.3,F22A3.1,T01D1.2,T05F1.1,T12D8.2*,T27A1.5
410	C08C3.3,C46C2.1,F09E10.8,F25E2.5*,F31D5.3,F37A4.7,F40F12.5,F45E10.1,F52C9.8,F55A4.2,T12F5.4
411	C09G4.2,C23H3.4,C34D10.2,C44C8.2,T13F2.1,T20D3.2,ZK1320.2,ZK829.7
412	B0024.2,B0222.6,C03E10.6,C04F6.1*,C07H6.5,C42D8.2*,F18C5.2,F32A5.7,K01A2.7,T11F9.3,T15B7.3,T28C6.6,Y110A7A.17,Y40H7A.10,Y48G1BL.2,Y62E10A.12
413	C04F6.1*,C07H6.5,C12D8.8,C18H7.3,C29F5.6,C42D8.2*,D2023.7,F20D12.1,F54C9.4,F55G1.8,F56A6.1,K02C4.3,K09H9.3,T15B7.4,T28C6.6,T28F4.4,Y11D7A.11,Y48G1BL.2,Y62E10A.12
414	B0250.5,C01G10.9,C04E6.11,F22A3.1,F56A8.3,M01A10.3,T16G1.11,T27A1.5,W02B12.6,W02D3.2,W03G9.4
415	C02F5.8,C06B3.6,C37H5.3,C48D5.1,F13A7.11,F55H2.1,K06B4.11,T16G1.4
416	B0336.4,C04E6.11,C06A8.3,F22A3.1,R07C3.4,T03F1.1,T05F1.1,T07A9.7,T17E9.2,T27A1.5,W02B12.6,Y49E10.1
417	F43G9.3*,R57.1,T18H9.2,VF13D12L.3,ZK1320.2
418	B0464.1,C01G10.9,C12C8.2,C13F10.6,C17F4.5,C23H3.4,C25A1.7,C25D7.8,C32D5.5,C47D12.1,C56E6.3,EEED8.1,F08E10.7,F09F7.4,F22A3.1,F23B12.4,F28B3.5*,F32B5.1,F38A1.5,F46G10.1,F47G4.7,F52C12.2,F54D11.1,K11G12.5,R07E3.1,R57.1,T06E6.10,T07A9.2,T09B4.8,T14G11.3,T16G12.3,T19B10.6,T26A5.2,Y17G7B.7,Y18D10A.11,ZK6.11
419	C03E10.6,C04F6.1*,C07H6.5,C54C8.9,F11H8.3,F26F12.1,M199.4,T10D4.4,T11F9.3,T19B10.8,Y40H7A.9
420	B0336.4,C01G10.9,C04E6.11,C12C8.2,F22A3.1,F46G10.1,F53F1.2,R07E3.1,T20B12.1,T27A1.5
421	C17E4.6,F11E6.7,T05E11.5,T16H12.4,T20B12.8,W03B1.4,W06D11.4,Y48B6A.12,Y49E10.1
422	C03D6.8,C05C8.2,C15H11.9,F37C12.2,F57B9.5,M01B12.5,T20F10.2,T23G7.3,ZK856.11
423	C01C7.1,C18A3.5,C18E9.3,C53D5.5,F57B10.5,K03C7.2,T03F1.1,T05H10.5,T16H12.4,T20F5.2,Y49E10.1,ZK20.3
424	B0464.4,C09G12.6,C17H12.1,C46C2.1,F02E8.6,F56A6.1,F56C9.10,K10C8.3,R08D7.6,T20G5.2
425	F53C3.13,M88.6,T12G3.1,T20F5.3,T20H4.3,T26A5.4,Y44A6C.1
426	B0414.6,C36E8.5,C54C6.2,K04F10.4,K10B2.1*,K11H12.8,R03G5.1,R08D7.6,R12B2.1,T21G5.3
427	C02F12.5,C17H12.8,F10D2.9*,F11A5.9,F15E6.3,F57B1.7,R09B5.6,T01B6.3,T22B7.7
428	F02E8.6,F22B5.2,F55G1.3,F59A2.4,M03C11.4,T22D1.3,T23D8.5,Y42G9A.4*
429	C02A12.4,C03E10.6,C04F6.1*,C38D4.3,C45G7.2,F11H8.3,F13H8.3,F15E11.12,F23H11.1,F29D11.1,F31C3.4,F45E12.2,F46G10.3,F59D8.1,K03H1.7,K07H8.6,K09F5.2*,PAR2.4,R11A8.4*,T11F9.3,T12E12.2,T22D1.5,T24C4.7
430	B0035.1,C05A9.1,C45G3.1,F22E10.2,F25H5.3,F42G9.6,F44A2.1,K08E7.9,M01E11.1,T03F1.1,T05H10.5,T22D1.9,Y48B6A.12,Y49E10.1,Y54E2A.6,Y63D3A.6,ZK20.3,ZK328.5
431	C23H3.4,F32B5.1,F43G9.3*,F47G4.7,F53F1.2,F59B2.2,R57.1,T18H9.2,T22F3.4,ZK1320.2
432	B0273.1,C14C11.1,C24D10.7,C29E6.3,C34D4.3,F13G11.2,F26F4.2,F36A2.10,F40F9.3,F48C1.7,T23B3.5,W09C3.7,W09D6.4,Y106G6E.3,Y43F8C.3,Y51B9A.5,ZK354.7
433	B0273.1,C24D10.7,C32D5.4,D2062.7,F13A7.1,F13G11.2,F26F4.2,F40F9.3,F44D12.4,F55D12.6,K03H1.1,T23B7.1,W09C3.7,Y106G6E.3,ZK938.1
434	C38C3.5*,F43D9.3,F54C4.2*,F55G1.3,M03C11.4,R144.4*,T04C12.6,T23C6.5,T23D8.5,VC5.4
435	F10G8.3,F18H3.3*,F46B6.9,F54C4.2*,F55C12.5,F56C9.10,M03C11.4,R05C11.3,T12G3.1,T23D8.5,T24A11.1,W05B10.1
436	C03E10.6,C04F6.1*,C07H6.5,F11H8.3,F26F12.1,M199.4,T11F9.3,T23D8.7,Y48G1BL.2
437	C03E10.6,C04F6.1*,C07G1.2,C08F11.12,C09G4.5,C42D8.2*,F11H8.3,F35D6.1,K09F5.2*,T07F8.3,T11F9.3,T19C3.8,T23G11.3,T26A5.2,T28F4.4,ZK563.1
438	F57B9.5,T23G7.3
439	B0365.6,C04F6.4,C04G6.1,C26B9.5,D1046.2,F01D4.5,F22A3.1,F28C6.3,F28D1.10,F32B5.1,F53F1.2,K11G12.5,R57.1,T05H10.5,T24C4.5,Y17G7B.7,ZK20.3,ZK896.7*
440	C50F4.11,C53D5.5,F32B5.1,R57.1,T05H10.5,T07A9.1,T24D11.1,T24H7.1,Y49E10.1,ZK20.3
441	B0041.5,B0414.7,C10H11.8,C16A3.4,F41E6.6,F44C8.3,F57B9.5,M01B12.5,R07E5.10,T06E6.1,T23D8.3,T23G7.3,T25G3.3
442	C03D6.8,C36E8.1,F29B9.1,F57B10.8,F57B9.5,T23G7.3,T26G10.1,Y113G7B.17
443	B0285.7,B0304.1,C03C10.5,C10A4.3,C33G3.1,C37E2.4,C45G7.4,C48B6.9,F46C8.3,F53B3.3,F55D12.4,K02E10.1,K08F8.2,T04C9.4,T05B4.11,T23G5.3,T27A1.2
444	B0336.4,C04E6.11,F22A3.1,T27A1.5,W02B12.6
445	C01G12.3,C02F12.5,C04F6.1*,C24B9.9,F10G8.1,F15E6.3,F28D1.5,F57B1.7,T01B6.3,T28H11.7
446	C07A12.7,C07G1.5,C09G12.9,F15C11.2,F26H9.6,F42G9.1,F53G12.1,T20G5.1,W01B11.3*,Y46G5A.1,Y54G9A.6
447	C45G3.1,F09E5.1,F28B4.3,F54E7.3,F54F11.2,R08E3.1,T23H2.1,W02A2.7,ZK328.5
448	B0285.7,B0304.1,C03C10.5,C33G3.1,C45G7.4,F28H6.4,F30A10.1,K02E10.1,K08F8.2,R148.5,T04C9.4,T23G5.3,W01C8.3,W02B8.2,Y53C10A.4
449	C02A12.4,C44C8.2,C50F4.1,C54C8.9,F01D4.2,F08H9.8,F15E11.12,F25E2.2,F35E12.6,F52E1.7,T10D4.4,W02D9.7,W03D2.6
450	B0001.7,C02A12.4,C04F6.1*,C15C8.4,C29F5.6,C42D8.2*,C54C8.9,F11H8.3,F15E11.12,F29G9.1,K04F10.3,K07A1.6,K07F5.1,T11F9.3,W03G11.1,Y39E4B.5,Y57G11C.5
451	B0250.5,C01G10.9,C12C8.2,C25A1.7,F32D8.5,F46G10.1,F54D11.1,M01A10.3,W02B12.6,W03G9.4
452	C24B9.9,C34D10.2,C42D8.2*,F11A5.10,F11A5.9,F15E6.3,F21C10.10,K07F5.1,K08F8.1,R09B5.6,W06A7.5
453	C17F4.5,C23H3.4,C26B9.5,F27D9.5,R57.1,T05E11.5,T16G12.3,T26A5.2,T26C12.1,W06B4.1,Y18D10A.11,Y57G11C.10*
454	C23H3.4,E02D9.1,F08C6.3,F13D12.6,F22A3.1,F23B12.4,F26F4.1,H22K11.1,R07E3.1,R57.1,W07E6.1*,ZK1320.3
455	C15H11.9,F57B9.5,K03B8.6,K08E5.2*,R07E5.10,T23G7.3,W07E6.2
456	C02A12.4,C14F11.1,C17H12.8,F10D2.9*,F25B4.9,F41G3.1,T09A5.1,W06B11.3*,W08D2.4,ZK1320.3
457	B0336.4,C04E6.11,C05D2.4,C12C8.2,C25A1.7,F22A3.1,F23B2.12,K12H4.7,T03G11.6,T27A1.5,W08E3.1,Y48C3A.14
458	B0034.3,B0414.7,B0513.2,D2013.7*,F57B9.5,F57C12.4,JC8.5,K02B12.7,R52.7,T19A6.2,T23D8.3,W04C9.4,W09C5.6,ZK632.3
459	C02A12.4,C44C8.2,C50F4.1,F01D4.2,F08H9.8,F15E11.12,F43G9.3*,T01B6.3,T10H4.11,T20D3.2,W09D12.1,Y69H2.3,ZK1320.2
460	F08G2.4,F09F7.7,F58E10.4,R102.5,W09G3.5
461	C23H3.2,F13D12.6,F37H8.5,F43G9.3*,F53F1.2,K07A12.4,W10C8.5,Y119D3B.14,ZK6.7
462	B0273.1,C24D10.7,F26F4.2,F40F9.3,W09C3.7,Y106G6E.2,Y106G6E.3
463	B0464.4,C46C2.1,F02E8.6,F15C11.2,F22B5.2,F53C3.13,F56E3.3,K10C8.3,M110.4*,R08D7.6,T24A11.1,Y106G6H.2*,Y52B11A.9
464	B0035.8,C33H5.18*,C42C1.5,F18H3.3*,F53C3.13,F55G1.3,F56C9.10,M03C11.4,T12G3.1,T16H12.5,T20F5.3,T23D8.5,Y106G6H.3*
465	C02A12.4,C17E4.5,C27A2.2,F15E11.12,F32D8.5,F38E1.9,F46C5.8,F56C9.7,M01A10.3,T03G11.6,T28C6.6,W01B6.7,Y116A8C.42,Y39A3CR.1
466	B0001.7,C01G10.9,C05D2.4,C12C8.2,C18G1.4,C45G3.1,F10C2.5,F46G10.1,F53F1.2,K12H4.7,T01G1.3,T03F1.1,T05E11.5,T05F1.1,T24F1.2,Y14H12B.2,Y43F8C.4,Y49E10.1,ZK20.3,ZK546.1
467	C01G10.9,C18G1.4,C23H3.4,C43E11.7,F08H9.1,F13D12.5,F13D12.6,F43G9.3*,F46G10.1,F53F1.2,K08A8.3,K12H4.7,R57.1,T05E11.5,T14F9.1,T18H9.2,W10C8.5,Y17G7A.1
468	C02A12.4,C44C8.2,F01D4.2,F10D2.9*,F15E11.12,F25E2.2,F41H10.7*,W06B11.3*,Y17G7B.12,Y17G7B.3,Y48B6A.1
469	C36E8.5,C38C3.5*,F15C11.2,H06O01.1,H25P06.1,K11H12.8,R01H10.1,Y17G7B.5*
470	C23H3.4,C26B9.5,K06A5.7*,R57.1,T05E11.5,Y18D10A.11
471	C01G10.9,C05D2.4,C12C8.2,C18E3.7,F53F1.2,K12H4.7,R160.7,T01G1.3,T05F1.1,T27A1.5,Y18D10A.17,Y49E10.1,ZK546.1
472	C45G3.1,F28B4.3,F54F11.2,F57F4.3,F57F4.4,T23H2.1,W04B5.5,Y18D10A.5,ZK328.5
473	B0041.5,C06E1.10*,C15H11.9,C38C6.2,C48B6.2,F26D10.9,F27C8.1,F57B9.5,H20J04.4,T06E6.1,T23G7.3,Y113G7B.17,Y24D9A.4
474	C01G10.9,C04E6.11,C05D2.4,C08F11.8,C12C8.2,C13F10.6,C25D7.8,C29F7.3,C45G9.2,EEED8.1,F08E10.7,F09B12.3,F22A3.1,F23B12.4,F38A1.5,K12H4.7,R07B1.3,T01B7.3,T23G7.5,T27A1.5,Y39A1A.12,ZC477.5,ZK1067.3
475	B0336.4,C01G10.9,C04E6.11,C05D2.4,C12C8.2,C25F6.3,F08E10.7,F09B12.3,F22A3.1,F23B12.4,F38A1.5,F46G10.1,F53F1.2,K01D12.6,K12H4.7,R07E3.1,T20B12.1,T27A1.5,W02B12.6,Y39A1A.14
476	C04F6.1*,EEED8.1,F20G4.3,F29D11.1,F44E7.5,F59D8.1,F59D8.2,R05G6.4,T22F3.11,Y39E4B.5,ZK1067.3
477	C02F12.5,C03E10.6,C04F6.1*,C23G10.11,C42D8.2*,C54C8.9,F13H8.3,F28D1.5,F33D11.9,K07F5.1,M199.4,T06G6.11,T10D4.4,T11F9.3,T13F3.6,Y40H7A.9,Y57G11C.15,ZC395.5
478	AC3.3,B0041.5,B0336.8,C06E1.10*,C38C6.2,C48B6.2,D2013.7*,F57B9.5,M117.1,T19B10.1,T23D8.3,T23G7.3,W06E11.5,Y41D4B.5,Y71F9AL.1,Y74C10AR.1
479	C04E6.11,C23H3.2,C50F4.11,F22A3.1,F32B5.1,T05F1.1,Y102E9.1,Y41E3.10,Y49E10.1,ZK20.3
480	B0041.5,C01G6.4,C03D6.8,C15H11.9,C37H5.6,C38C6.2,C45G9.2,C48B6.2,F36A2.2,F57B9.5,T23G7.3,Y113G7B.17,Y41E3.4*
481	C15H9.7,C16C8.18,D1044.6,F17E5.2,F55A12.2,K08F11.5,T03F1.1,Y113G7A.4,Y38F2AR.8,Y43F4B.5,Y45F10A.6,Y49E10.1
482	B0285.7,B0304.1,C03C10.5,C33G3.1,C34E10.7,C45G7.4,F31D4.5,F44C4.5,F46C8.3,K08F8.2,K11G9.4,K11H12.5,T04C9.4,T05B4.11,T23G5.3,Y43F8B.7
483	B0001.7,C02F12.5,C03E10.6,C04F6.1*,C23H3.4,C25A1.3,C54C8.9,EEED8.1,F13H8.3,F15A2.1,F21D5.1,F45F2.11,F59B2.2,F59D8.1,H19N07.4,M199.4,R57.1,T10D4.4,T11F9.3,T15B7.3,Y18D10A.11,Y45F10A.2,ZK512.7
484	D1046.4,F08G2.4,F09F7.7,F58E10.4,R04F11.4,R102.5,Y47D3B.2
485	D2013.7*,F18H3.3*,F22B5.2,F53C3.13,F56C9.10,F59E10.1,M03C11.4,T12G3.1,T23D8.5,Y48B6A.2,ZK945.2
486	B0041.5,C15H11.9,F41E6.6,F57B9.5,T23D8.3,T23G7.3,Y48G8AL.8
487	C53D5.5,F21D5.1,F32B5.1,W06D11.4,Y49E10.1,ZC477.5
488	C04F5.1,C13F10.6,EEED8.1,F11A10.3,F49E11.1,R05G6.4,T07A9.5,Y49E10.14,Y49G5A.1,ZK1067.3
489	C02A12.4,C03E10.6,C04F6.1*,C07H6.5,C09G4.5,C36B1.12,DC2.7,F33H2.2,T11F9.3,W05B2.1,Y40H7A.10,Y53C12A.1
490	C02A12.4,C03E10.6,C54C8.9,D1086.3,F13H8.3,K07H8.6,T11F9.3,T13F3.6,Y53C12A.6,ZK177.5
491	F54C8.4,F57B9.5,R07E5.10,T23G7.3,Y54E10BR.4*,ZK858.1
492	C23H3.4,F43G9.3*,H22K11.1,R57.1,Y40B1B.5,Y55H10A.1,ZK1320.2
493	F54C8.4,F57B9.5,R07E5.10,T23G7.3,Y56A3A.18,ZK858.1
494	B0024.2,C01H6.1,C04F5.1,C04F6.1*,C07H6.5,C12D8.8,C27H5.5,D1022.7,D2023.7,F02D10.1,F20D12.1,F25G6.9,F33H2.2,F53G12.7,K07H8.6,K10D2.1,W01B6.7,Y57A10A.11
495	B0035.8,C35B1.1,C38C6.2,F55G1.3,F57B10.8,F57B9.5,F58E10.7,R04F11.4,T06E6.1,T23G7.3,Y43C5A.5,Y57G11C.16,Y66H1A.4,ZC443.3
496	B0464.5,C04F6.1*,C07H6.5,C18A11.7,C26D10.1,C42D8.2*,D2023.7,F18C5.2,F28D1.5,F59E12.12,T13B5.4,W05B2.1,Y40H7A.10,Y48G1BL.2,Y49F6B.10,Y62E10A.12
497	C02A12.4,C04F6.1*,F11H8.3,F31C3.2,F44A2.1,F52B11.7,K07F5.1,R06A4.2,T16G1.7,T20D3.2,Y53C12A.6,Y62H9A.3
498	C02A12.4,C44C8.2,C50F4.1,F01D4.2,F08H9.8,F15E11.12,F35E12.6,T10D4.4,T20D3.2,Y53C12A.6,Y62H9A.6
499	B0361.6,C29F7.3,F33H2.5,F41H10.8,F55G11.5*,R07B1.3,R10H10.3,Y66H1A.4,ZK896.7*
500	C01G6.2,C24D10.7,F13A7.1,F26F4.2,W09C3.7,Y67A6A.1,ZC262.1,ZK938.1
501	C33D9.8,C36E8.4,F13G3.4,T27A3.7,Y47G6A.8,ZC302.1
502	C15H11.9,F41E6.6,F57B9.5,M01B12.5,R07E5.10,T23D8.3,ZC376.5,ZK858.1
503	C53D5.5,F07A11.5,F17E5.2,T05F1.1,Y17G7B.3,Y49E10.1,ZC395.10
504	C02G6.1,C04G6.1,C13F10.6,C15H9.7,C18H9.7,C23H3.4,C26B9.5,C38C10.5,EEED8.1,F09E5.1,F20G4.3,F23B12.4,F37B4.7,F52C12.2,K08E3.6,K12H4.7,M03A1.1,R31.1,R57.1,T23H2.1,T26E3.3,Y18D10A.11,ZC404.8,ZK1067.3,ZK328.4,ZK6.11
505	B0041.5,C24H12.4,C36E8.1,C38C6.2,C48B6.2,C53D5.6,F10G8.3,F26D10.9,F57B10.8,F57B9.5,T23D8.3,T23G7.3,Y48G1A.5,ZC434.2
506	B0545.4,C03G6.3,C07A12.7,C18B2.5,T08A11.1,T20G5.1,Y71H2B.10,ZC434.5
507	C01G10.9,C03H5.1,F07C4.7,F11A10.1,F13G3.1,F20D1.9,F32B5.1,F46G10.1,F53F1.2,F54D11.1,K07A12.4,M7.7,T05F1.1,T07A9.2,Y119D3B.14,Y38F2AR.8,Y49E10.1,ZC434.8
508	B0273.1,C24D10.7,F13G11.2,F26F4.2,F40F9.3,F48C1.7,T16H12.6,W09C3.7,Y106G6E.3,Y54E2A.9,ZC477.7
509	B0222.6,C04F6.1*,C18A11.7,C34H4.4,C42D8.2*,E03G2.4,F30B5.1,F32A5.7,F54C9.4,T07H6.3,T28F4.4,W05B2.1,W05B2.5*,Y38F1A.3,Y62E10A.12,Y65B4BL.5,ZK1010.7,ZK836.1
510	C26B9.5,C34C6.5,D2030.3,F32A5.3,K07C5.2,M88.2,R12C12.5,R57.1,ZK1127.12,ZK1127.4
511	C01F6.8,C17H12.8,C23H3.4,C26B9.5,R57.1,ZK1127.5*,ZK1320.3
512	C04F6.1*,C13G3.3,C14B1.4,D2013.2,F11H8.3,F12F6.1,F55G1.8,F59D8.1,T11F9.3,T28C6.6,ZK1193.1
513	C10C5.6*,C47C12.4,C55F2.1,F35G12.3*,F38B6.4,F41H10.8,F47G4.3,T25B9.1,Y40H7A.10,ZC395.6*,ZK1248.3
514	C10C6.5,C17H12.8,C23H3.2,C30G12.2,F28A12.4,F56H11.4,R11.1,T02G5.7,T20D3.2,ZK1320.3,ZK1320.9
515	B0001.7,C13F10.6,EEED8.1,F10C2.5,F49E8.1,K07F5.13,R05G6.4,T21C9.1,T22A3.3,ZK1067.3,ZK177.6
516	C53D5.5,F55A11.2,F55A4.1,M153.1,T01G1.3,T05F1.1,Y49E10.1,ZK180.4,ZK20.5
517	C04E6.11,C05D2.4,F22A3.1,R07E3.1,T05H4.6,T27A1.5,ZK418.7
518	C45G3.1,F13D12.6,F28B4.3,F53G2.6,F57F4.3,F57F4.4,H22K11.2,K10D2.3*,R08E3.1,T25C12.3,Y54E2A.6,ZK328.5,ZK430.1,ZK688.5
519	B0414.7,F17A9.2,F41E6.6,F57B10.8,F57B9.5,K08E5.2*,R07E5.10,R10E9.1,T23D8.3,T23G7.3,Y113G7B.17,Y56A3A.18,ZK430.7,ZK637.5
520	C02A12.4,C25B8.3,C50F4.1,F08H9.8,F15E11.12,F29G9.1,T10D4.4,Y40H7A.10,ZK1320.2,ZK484.8
521	F41E6.6,F44C8.3,F57B9.5,M01B12.5,R07E5.10,T23D8.3,T23G7.3,ZK512.2,ZK858.1
522	B0273.1,C38C3.5*,D2062.7,F40F9.3,F48C1.7,K03H1.1,K07A1.5,T10G3.5,T23F6.3,W03F9.1,W09C3.7,Y43F8C.3,ZK520.5
523	F41E6.6,F57B9.5,M01B12.5,R07E5.10,T19B10.1,T23D8.3,W04C9.4,ZK546.14,ZK632.3,ZK858.1
524	C05D2.8,F25H5.3,F54C9.1,F57B10.5,Y110A7A.4,Y17G7B.3,ZK1320.3,ZK20.3,ZK593.1
525	C24H11.7,K03E6.6,R01H10.1,R107.2,W02D9.1,ZK632.1
526	C01G10.9,C12C8.2,F02A9.4,F08E10.7,F22A3.1,F25B4.1,F53F1.2,R07E3.1,T27A1.5,ZK637.11*
527	C04F6.1*,C54C8.9,F15E11.12,F28D1.5,F29G9.1,T10D4.4,T11F9.3,Y40H7A.10,Y40H7A.9,ZK512.7,ZK637.12
528	B0303.15,C14B1.1,C23G10.4,C38C3.5*,C54C6.2,M18.5,R03G5.1,T01E8.3,T13A10.11,W06H3.2,Y38C9A.2,ZK652.4
529	C06A1.5,C07H6.7,F15C11.2,F25B5.4,F45E10.1,M04G12.3,ZK792.6*
530	C36E8.5,C38C3.5*,F15C11.2,ZC518.2,ZK809.4
531	B0336.4,C04E6.11,C17H12.8,F22A3.1,H22K11.1,R07E3.1,T27A1.5,Y37H9A.6,ZK1320.3,ZK829.4
532	C01G5.2,C04G6.1,C23H3.4,C26B9.5,K11G12.6,LLC1.3*,R10E8.3,R57.1,Y18D10A.11,Y53C12A.6,Y55H10A.1,ZK856.12
533	B0336.4,C04E6.11,C05D2.4,C12C8.2,F08B4.2,F22A3.1,K07A1.9,T05F1.1,T27A1.5,W02D3.10,Y102E9.1,ZK863.3
534	C03E10.6,C04F5.1,C04F6.1*,C07H6.5,C42D8.2*,F11H8.3,F20D12.1,F21C3.4,T07A9.5,T11F9.3,ZK863.4
535	C02A12.4,C18A11.7,C42D8.2*,C52E4.1,F08H9.8,F15E11.12,F29G9.1,K07F5.1,T10D4.4,Y40H7A.9,ZK945.7
