# Supplementary material for: Inferring the functions of longevity genes with modular subnetwork biomarkers of Caenorhabditis elegans aging
Source: Genome Biol. 2010 Feb 3;11(2):R13. doi: 10.1186/gb-2010-11-2-r13 (PMC2872873; doi:10.1186/gb-2010-11-2-r13)
Supplement: Additional file 4 — Known Caenorhabditis elegans longevity genes. [file gb-2010-11-2-r13-S4.xls]

## Sheet: Sheet1
Supplementary Table S3. Known Caenorhabditis elegans longevity genes.
Gene set L1 was made up of the 233 genes obtained from Smith et al. [44], and L2 from all 494 genes below (those from Smith et al. [44] and fron GenAge [22]). All genes below were annotated to WormNet [45] and represented by some probeset in both micorarray studies [2,23].
Gene ID	Source
B0024.6	Smith et al. 2008
B0041.4	Smith et al. 2008
B0228.5	GenAge (http://genomics.senescence.info/genes/)
B0261.2	Smith et al. 2008
B0261.4	Smith et al. 2008
B0334.8	Smith et al. 2008
B0365.3	Smith et al. 2008
B0395.2	GenAge (http://genomics.senescence.info/genes/)
B0412.2	GenAge (http://genomics.senescence.info/genes/)
B0478.1	GenAge (http://genomics.senescence.info/genes/)
B0491.5	GenAge (http://genomics.senescence.info/genes/)
B0495.4	GenAge (http://genomics.senescence.info/genes/)
B0496.8	GenAge (http://genomics.senescence.info/genes/)
B0511.6	Smith et al. 2008
B0511.8	GenAge (http://genomics.senescence.info/genes/)
B0554.6	Smith et al. 2008
BE10.2	GenAge (http://genomics.senescence.info/genes/)
C01A2.3	Smith et al. 2008
C01B7.1	GenAge (http://genomics.senescence.info/genes/)
C01F1.1	GenAge (http://genomics.senescence.info/genes/)
C01F1.2	GenAge (http://genomics.senescence.info/genes/)
C01F6.1	Smith et al. 2008
C01F6.6	Smith et al. 2008
C01G10.11	Smith et al. 2008
C02F4.2	GenAge (http://genomics.senescence.info/genes/)
C03D6.3	GenAge (http://genomics.senescence.info/genes/)
C04F6.1	Smith et al. 2008
C04H5.3	Smith et al. 2008
C05D11.2	GenAge (http://genomics.senescence.info/genes/)
C05D2.1	GenAge (http://genomics.senescence.info/genes/)
C06A5.1	GenAge (http://genomics.senescence.info/genes/)
C06E1.10	Smith et al. 2008
C06E7.1	Smith et al. 2008
C06G1.4	GenAge (http://genomics.senescence.info/genes/)
C06H2.1	Smith et al. 2008
C07A9.2	GenAge (http://genomics.senescence.info/genes/)
C07B5.5	GenAge (http://genomics.senescence.info/genes/)
C08B11.7	Smith et al. 2008
C09B7.2	Smith et al. 2008
C09D4.5	Smith et al. 2008
C09H10.3	Smith et al. 2008
C10C5.6	Smith et al. 2008
C10G11.5	GenAge (http://genomics.senescence.info/genes/)
C11H1.3	GenAge (http://genomics.senescence.info/genes/)
C12D8.10	Smith et al. 2008
C14A4.5	Smith et al. 2008
C14A4.9	GenAge (http://genomics.senescence.info/genes/)
C14C10.3	Smith et al. 2008
C14F5.5	Smith et al. 2008
C15H9.1	GenAge (http://genomics.senescence.info/genes/)
C16A11.1	GenAge (http://genomics.senescence.info/genes/)
C16C10.7	Smith et al. 2008
C17G10.5	GenAge (http://genomics.senescence.info/genes/)
C18E9.10	Smith et al. 2008
C18E9.4	Smith et al. 2008
C23G10.3	Smith et al. 2008
C25H3.6	GenAge (http://genomics.senescence.info/genes/)
C26B2.2	Smith et al. 2008
C26B9.3	GenAge (http://genomics.senescence.info/genes/)
C27A7.4	Smith et al. 2008
C27B7.7	Smith et al. 2008
C27D11.1	Smith et al. 2008
C27F2.5	GenAge (http://genomics.senescence.info/genes/)
C28C12.9	GenAge (http://genomics.senescence.info/genes/)
C29A12.4	GenAge (http://genomics.senescence.info/genes/)
C29E6.1	GenAge (http://genomics.senescence.info/genes/)
C29F9.2	GenAge (http://genomics.senescence.info/genes/)
C29F9.7	Smith et al. 2008
C31H2.1	GenAge (http://genomics.senescence.info/genes/)
C32H11.12	Smith et al. 2008
C32H11.5	Smith et al. 2008
C33A12.1	GenAge (http://genomics.senescence.info/genes/)
C33F10.12	Smith et al. 2008
C33H5.18	GenAge (http://genomics.senescence.info/genes/)
C34B4.1	Smith et al. 2008
C34C6.6	Smith et al. 2008
C34D1.3	GenAge (http://genomics.senescence.info/genes/)
C34E10.6	Smith et al. 2008
C35A11.3	Smith et al. 2008
C36H8.1	Smith et al. 2008
C37H5.8	GenAge (http://genomics.senescence.info/genes/)
C38C10.1	GenAge (http://genomics.senescence.info/genes/)
C38C3.5	GenAge (http://genomics.senescence.info/genes/)
C39E9.6	GenAge (http://genomics.senescence.info/genes/)
C39F7.2	Smith et al. 2008
C40H1.5	GenAge (http://genomics.senescence.info/genes/)
C41G7.1	GenAge (http://genomics.senescence.info/genes/)
C42C1.3	GenAge (http://genomics.senescence.info/genes/)
C42D8.2	Smith et al. 2008
C46G7.2	GenAge (http://genomics.senescence.info/genes/)
C47D12.6	GenAge (http://genomics.senescence.info/genes/)
C47E12.2	GenAge (http://genomics.senescence.info/genes/)
C48D1.2	Smith et al. 2008
C48E7.2	GenAge (http://genomics.senescence.info/genes/)
C49F5.1	Smith et al. 2008
C51E3.7	Smith et al. 2008
C53A5.1	Smith et al. 2008
C53B7.4	Smith et al. 2008
C54D1.6	GenAge (http://genomics.senescence.info/genes/)
C54G4.6	Smith et al. 2008
C54G4.8	Smith et al. 2008
C55H1.2	GenAge (http://genomics.senescence.info/genes/)
C56E6.1	GenAge (http://genomics.senescence.info/genes/)
C56G2.1	Smith et al. 2008
CD4.4	GenAge (http://genomics.senescence.info/genes/)
D1007.6	Smith et al. 2008
D1054.14	Smith et al. 2008
D1054.8	Smith et al. 2008
D2013.5	Smith et al. 2008
D2013.7	Smith et al. 2008
D2030.4	Smith et al. 2008
D2030.9	Smith et al. 2008
D2045.6	GenAge (http://genomics.senescence.info/genes/)
D2085.3	GenAge (http://genomics.senescence.info/genes/)
DY3.2	GenAge (http://genomics.senescence.info/genes/)
E02C12.5	GenAge (http://genomics.senescence.info/genes/)
E03A3.2	GenAge (http://genomics.senescence.info/genes/)
E03H12.5	Smith et al. 2008
E04A4.7	GenAge (http://genomics.senescence.info/genes/)
E04F6.3	Smith et al. 2008
F01G10.1	GenAge (http://genomics.senescence.info/genes/)
F01G10.8	GenAge (http://genomics.senescence.info/genes/)
F02A9.6	Smith et al. 2008
F02E8.1	Smith et al. 2008
F07A11.6	GenAge (http://genomics.senescence.info/genes/)
F07A5.1	Smith et al. 2008
F08B4.1	Smith et al. 2008
F08B4.7	GenAge (http://genomics.senescence.info/genes/)
F08H9.5	Smith et al. 2008
F09F7.5	Smith et al. 2008
F09G8.3	GenAge (http://genomics.senescence.info/genes/)
F10B5.4	Smith et al. 2008
F10D2.9	GenAge (http://genomics.senescence.info/genes/)
F11A1.3	GenAge (http://genomics.senescence.info/genes/)
F13B6.1	GenAge (http://genomics.senescence.info/genes/)
F13G3.7	Smith et al. 2008
F14B4.3	GenAge (http://genomics.senescence.info/genes/)
F14F4.3	Smith et al. 2008
F14H12.4	GenAge (http://genomics.senescence.info/genes/)
F15E6.1	Smith et al. 2008
F17C11.8	GenAge (http://genomics.senescence.info/genes/)
F17E5.1	GenAge (http://genomics.senescence.info/genes/)
F18C12.1	Smith et al. 2008
F18H3.3	GenAge (http://genomics.senescence.info/genes/)
F19B6.1	Smith et al. 2008
F19B6.2	GenAge (http://genomics.senescence.info/genes/)
F20B6.2	Smith et al. 2008
F20B6.8	GenAge (http://genomics.senescence.info/genes/)
F20H11.2	GenAge (http://genomics.senescence.info/genes/)
F20H11.3	GenAge (http://genomics.senescence.info/genes/)
F21D5.8	GenAge (http://genomics.senescence.info/genes/)
F21H12.1	Smith et al. 2008
F22D6.3	GenAge (http://genomics.senescence.info/genes/)
F22D6.4	Smith et al. 2008
F23B2.4	Smith et al. 2008
F25D7.3	GenAge (http://genomics.senescence.info/genes/)
F25E2.5	GenAge (http://genomics.senescence.info/genes/)
F25G6.2	Smith et al. 2008
F25H5.4	GenAge (http://genomics.senescence.info/genes/)
F26A3.4	Smith et al. 2008
F26C11.2	Smith et al. 2008
F26E4.4	GenAge (http://genomics.senescence.info/genes/)
F26E4.6	Smith et al. 2008
F26E4.9	Smith et al. 2008
F27C1.7	Smith et al. 2008
F28B12.3	GenAge (http://genomics.senescence.info/genes/)
F28B3.5	Smith et al. 2008
F28C1.2	GenAge (http://genomics.senescence.info/genes/)
F28D1.7	GenAge (http://genomics.senescence.info/genes/)
F28D1.9	GenAge (http://genomics.senescence.info/genes/)
F28F9.4	GenAge (http://genomics.senescence.info/genes/)
F29C4.1	GenAge (http://genomics.senescence.info/genes/)
F29C4.2	GenAge (http://genomics.senescence.info/genes/)
F30A10.10	GenAge (http://genomics.senescence.info/genes/)
F30A10.6	GenAge (http://genomics.senescence.info/genes/)
F31F6.5	Smith et al. 2008
F33D4.5	GenAge (http://genomics.senescence.info/genes/)
F33E2.2	GenAge (http://genomics.senescence.info/genes/)
F33H1.1	Smith et al. 2008
F33H2.8	GenAge (http://genomics.senescence.info/genes/)
F35B12.5	Smith et al. 2008
F35C8.6	Smith et al. 2008
F35D2.3	Smith et al. 2008
F35G12.3	Smith et al. 2008
F36A2.6	Smith et al. 2008
F37C4.4	GenAge (http://genomics.senescence.info/genes/)
F38E1.5	GenAge (http://genomics.senescence.info/genes/)
F38G1.1	Smith et al. 2008
F39B2.6	Smith et al. 2008
F40F11.1	Smith et al. 2008
F40F12.7	GenAge (http://genomics.senescence.info/genes/)
F40F8.5	Smith et al. 2008
F40G9.11	GenAge (http://genomics.senescence.info/genes/)
F41A4.1	GenAge (http://genomics.senescence.info/genes/)
F41E6.4	GenAge (http://genomics.senescence.info/genes/)
F41H10.7	GenAge (http://genomics.senescence.info/genes/)
F42A6.1	GenAge (http://genomics.senescence.info/genes/)
F42A6.7	Smith et al. 2008
F42A9.5	GenAge (http://genomics.senescence.info/genes/)
F42C5.8	Smith et al. 2008
F42C5.9	Smith et al. 2008
F42G10.1	GenAge (http://genomics.senescence.info/genes/)
F42G10.2	GenAge (http://genomics.senescence.info/genes/)
F42G8.12	Smith et al. 2008
F43D2.1	GenAge (http://genomics.senescence.info/genes/)
F43E2.7	Smith et al. 2008
F43E2.8	GenAge (http://genomics.senescence.info/genes/)
F43G9.1	Smith et al. 2008
F43G9.3	Smith et al. 2008
F44B9.3	GenAge (http://genomics.senescence.info/genes/)
F45E1.6	GenAge (http://genomics.senescence.info/genes/)
F45H10.4	Smith et al. 2008
F46A9.4	GenAge (http://genomics.senescence.info/genes/)
F46A9.5	GenAge (http://genomics.senescence.info/genes/)
F46A9.6	Smith et al. 2008
F46E10.8	GenAge (http://genomics.senescence.info/genes/)
F48C11.1	GenAge (http://genomics.senescence.info/genes/)
F49C12.9	GenAge (http://genomics.senescence.info/genes/)
F49E11.3	GenAge (http://genomics.senescence.info/genes/)
F49E11.9	GenAge (http://genomics.senescence.info/genes/)
F49E12.2	Smith et al. 2008
F49F1.12	Smith et al. 2008
F52C12.5	GenAge (http://genomics.senescence.info/genes/)
F52C6.2	GenAge (http://genomics.senescence.info/genes/)
F52D10.3	GenAge (http://genomics.senescence.info/genes/)
F52E1.1	Smith et al. 2008
F53A2.6	GenAge (http://genomics.senescence.info/genes/)
F53A3.3	Smith et al. 2008
F53B1.7	GenAge (http://genomics.senescence.info/genes/)
F53F4.11	Smith et al. 2008
F54B11.6	GenAge (http://genomics.senescence.info/genes/)
F54C4.2	Smith et al. 2008
F54D8.2	GenAge (http://genomics.senescence.info/genes/)
F54F2.2	GenAge (http://genomics.senescence.info/genes/)
F54F7.5	Smith et al. 2008
F54H12.1	Smith et al. 2008
F55A8.2	Smith et al. 2008
F55B11.1	Smith et al. 2008
F55B11.3	GenAge (http://genomics.senescence.info/genes/)
F55B12.4	GenAge (http://genomics.senescence.info/genes/)
F55C10.1	GenAge (http://genomics.senescence.info/genes/)
F55F3.1	GenAge (http://genomics.senescence.info/genes/)
F55G11.5	Smith et al. 2008
F56A3.2	Smith et al. 2008
F56A8.7	Smith et al. 2008
F56D2.1	GenAge (http://genomics.senescence.info/genes/)
F56D5.5	GenAge (http://genomics.senescence.info/genes/)
F57B10.3	Smith et al. 2008
F57B9.3	Smith et al. 2008
F57B9.6	Smith et al. 2008
F57C12.1	Smith et al. 2008
F57C9.5	Smith et al. 2008
F58A3.1	GenAge (http://genomics.senescence.info/genes/)
F58B3.5	GenAge (http://genomics.senescence.info/genes/)
F58G1.4	GenAge (http://genomics.senescence.info/genes/)
F59A3.3	GenAge (http://genomics.senescence.info/genes/)
F59B8.2	Smith et al. 2008
F59C6.4	GenAge (http://genomics.senescence.info/genes/)
F59C6.5	Smith et al. 2008
F59C6.7	Smith et al. 2008
F59E12.10	Smith et al. 2008
F59F5.6	GenAge (http://genomics.senescence.info/genes/)
F59G1.7	Smith et al. 2008
H04M03.4	GenAge (http://genomics.senescence.info/genes/)
H06H21.8	Smith et al. 2008
H26D21.1	GenAge (http://genomics.senescence.info/genes/)
H28O16.1	Smith et al. 2008
H42K12.1	Smith et al. 2008
JC8.10	Smith et al. 2008
K01C8.10	Smith et al. 2008
K01C8.6	GenAge (http://genomics.senescence.info/genes/)
K01C8.7	Smith et al. 2008
K02A4.2	GenAge (http://genomics.senescence.info/genes/)
K03H1.6	Smith et al. 2008
K04E7.2	Smith et al. 2008
K04G2.1	Smith et al. 2008
K04G7.4	Smith et al. 2008
K06A5.7	GenAge (http://genomics.senescence.info/genes/)
K07A12.3	GenAge (http://genomics.senescence.info/genes/)
K07A3.1	GenAge (http://genomics.senescence.info/genes/)
K07H8.1	Smith et al. 2008
K07H8.8	GenAge (http://genomics.senescence.info/genes/)
K08D10.7	Smith et al. 2008
K08E3.5	Smith et al. 2008
K08E5.2	GenAge (http://genomics.senescence.info/genes/)
K08F11.4	GenAge (http://genomics.senescence.info/genes/)
K09A9.5	GenAge (http://genomics.senescence.info/genes/)
K09F5.2	Smith et al. 2008
K10B2.1	GenAge (http://genomics.senescence.info/genes/)
K10B3.8	GenAge (http://genomics.senescence.info/genes/)
K10B4.3	Smith et al. 2008
K10D11.1	Smith et al. 2008
K10D2.2	Smith et al. 2008
K10D2.3	GenAge (http://genomics.senescence.info/genes/)
K11B4.1	GenAge (http://genomics.senescence.info/genes/)
K11D12.1	Smith et al. 2008
K11D12.9	GenAge (http://genomics.senescence.info/genes/)
K11D9.2	GenAge (http://genomics.senescence.info/genes/)
K12D12.2	GenAge (http://genomics.senescence.info/genes/)
K12H4.5	GenAge (http://genomics.senescence.info/genes/)
LLC1.3	GenAge (http://genomics.senescence.info/genes/)
M01E5.5	GenAge (http://genomics.senescence.info/genes/)
M02B7.3	Smith et al. 2008
M03A8.4	Smith et al. 2008
M03F4.7	GenAge (http://genomics.senescence.info/genes/)
M04B2.1	GenAge (http://genomics.senescence.info/genes/)
M04C7.1	GenAge (http://genomics.senescence.info/genes/)
M04D8.2	Smith et al. 2008
M05B5.2	GenAge (http://genomics.senescence.info/genes/)
M110.4	Smith et al. 2008
M117.2	GenAge (http://genomics.senescence.info/genes/)
M142.6	GenAge (http://genomics.senescence.info/genes/)
M28.7	Smith et al. 2008
M57.2	GenAge (http://genomics.senescence.info/genes/)
M7.5	GenAge (http://genomics.senescence.info/genes/)
R03D7.6	GenAge (http://genomics.senescence.info/genes/)
R04A9.4	Smith et al. 2008
R05D11.1	GenAge (http://genomics.senescence.info/genes/)
R07E5.2	GenAge (http://genomics.senescence.info/genes/)
R08E3.3	Smith et al. 2008
R107.1	GenAge (http://genomics.senescence.info/genes/)
R10H10.2	Smith et al. 2008
R10H10.7	GenAge (http://genomics.senescence.info/genes/)
R11A5.4	GenAge (http://genomics.senescence.info/genes/)
R11A8.4	GenAge (http://genomics.senescence.info/genes/)
R11E3.4	Smith et al. 2008
R12B2.6	GenAge (http://genomics.senescence.info/genes/)
R13A5.8	Smith et al. 2008
R13H4.1	Smith et al. 2008
R13H8.1	GenAge (http://genomics.senescence.info/genes/)
R144.4	GenAge (http://genomics.senescence.info/genes/)
R151.3	Smith et al. 2008
R166.5	GenAge (http://genomics.senescence.info/genes/)
R31.3	Smith et al. 2008
R53.4	GenAge (http://genomics.senescence.info/genes/)
T01A4.1	GenAge (http://genomics.senescence.info/genes/)
T01C8.1	GenAge (http://genomics.senescence.info/genes/)
T01D1.6	GenAge (http://genomics.senescence.info/genes/)
T01G9.4	GenAge (http://genomics.senescence.info/genes/)
T02H6.11	Smith et al. 2008
T03D8.3	GenAge (http://genomics.senescence.info/genes/)
T05A1.4	Smith et al. 2008
T05A1.5	GenAge (http://genomics.senescence.info/genes/)
T05E11.1	GenAge (http://genomics.senescence.info/genes/)
T05E12.4	Smith et al. 2008
T05G5.10	Smith et al. 2008
T05H4.12	Smith et al. 2008
T06D8.6	Smith et al. 2008
T07A9.6	GenAge (http://genomics.senescence.info/genes/)
T07A9.8	Smith et al. 2008
T07C4.7	GenAge (http://genomics.senescence.info/genes/)
T07D3.7	GenAge (http://genomics.senescence.info/genes/)
T08G5.10	Smith et al. 2008
T09A5.8	Smith et al. 2008
T10A3.1	GenAge (http://genomics.senescence.info/genes/)
T10E9.7	Smith et al. 2008
T10F2.3	GenAge (http://genomics.senescence.info/genes/)
T10H9.2	GenAge (http://genomics.senescence.info/genes/)
T12D8.2	Smith et al. 2008
T13C5.1	Smith et al. 2008
T19B10.2	GenAge (http://genomics.senescence.info/genes/)
T19C4.6	GenAge (http://genomics.senescence.info/genes/)
T19E7.2	GenAge (http://genomics.senescence.info/genes/)
T19E7.3	GenAge (http://genomics.senescence.info/genes/)
T20F10.1	Smith et al. 2008
T20H4.5	Smith et al. 2008
T21B10.1	Smith et al. 2008
T21D12.4	Smith et al. 2008
T21H8.1	GenAge (http://genomics.senescence.info/genes/)
T22B11.2	GenAge (http://genomics.senescence.info/genes/)
T22B11.5	GenAge (http://genomics.senescence.info/genes/)
T22G5.2	Smith et al. 2008
T23F2.1	GenAge (http://genomics.senescence.info/genes/)
T23H2.5	Smith et al. 2008
T25C12.1	Smith et al. 2008
T25E12.4	GenAge (http://genomics.senescence.info/genes/)
T26A5.3	GenAge (http://genomics.senescence.info/genes/)
T26H10.1	GenAge (http://genomics.senescence.info/genes/)
T27B1.1	Smith et al. 2008
T27C4.4	GenAge (http://genomics.senescence.info/genes/)
T27E9.1	GenAge (http://genomics.senescence.info/genes/)
T27F7.1	GenAge (http://genomics.senescence.info/genes/)
T27F7.3	Smith et al. 2008
T28A8.6	GenAge (http://genomics.senescence.info/genes/)
T28B8.2	Smith et al. 2008
T28D6.2	GenAge (http://genomics.senescence.info/genes/)
T28D6.4	GenAge (http://genomics.senescence.info/genes/)
T28F12.2	Smith et al. 2008
T28F3.6	Smith et al. 2008
VC5.3	Smith et al. 2008
VW02B12L.1	Smith et al. 2008
W01A11.3	Smith et al. 2008
W01B11.3	GenAge (http://genomics.senescence.info/genes/)
W01G7.1	GenAge (http://genomics.senescence.info/genes/)
W01G7.5	GenAge (http://genomics.senescence.info/genes/)
W02D3.5	GenAge (http://genomics.senescence.info/genes/)
W03C9.3	GenAge (http://genomics.senescence.info/genes/)
W03G1.5	GenAge (http://genomics.senescence.info/genes/)
W03G1.7	GenAge (http://genomics.senescence.info/genes/)
W04G3.2	GenAge (http://genomics.senescence.info/genes/)
W05B2.5	Smith et al. 2008
W06B11.3	GenAge (http://genomics.senescence.info/genes/)
W06E11.4	GenAge (http://genomics.senescence.info/genes/)
W07E6.1	Smith et al. 2008
W09C5.8	Smith et al. 2008
W09D10.3	GenAge (http://genomics.senescence.info/genes/)
W09H1.5	Smith et al. 2008
W10G6.2	Smith et al. 2008
Y106G6H.2	GenAge (http://genomics.senescence.info/genes/)
Y106G6H.3	Smith et al. 2008
Y110A7A.12	Smith et al. 2008
Y111B2A.11	GenAge (http://genomics.senescence.info/genes/)
Y116A8C.17	GenAge (http://genomics.senescence.info/genes/)
Y17G7B.5	Smith et al. 2008
Y18D10A.18	GenAge (http://genomics.senescence.info/genes/)
Y22F5A.3	GenAge (http://genomics.senescence.info/genes/)
Y37D8A.14	Smith et al. 2008
Y37D8A.18	GenAge (http://genomics.senescence.info/genes/)
Y38H6C.3	GenAge (http://genomics.senescence.info/genes/)
Y39F10C.1	Smith et al. 2008
Y39H10A.7	GenAge (http://genomics.senescence.info/genes/)
Y40B1B.8	Smith et al. 2008
Y40G12A.1	GenAge (http://genomics.senescence.info/genes/)
Y41E3.4	GenAge (http://genomics.senescence.info/genes/)
Y41G9A.1	Smith et al. 2008
Y42G9A.4	GenAge (http://genomics.senescence.info/genes/)
Y43F4B.7	GenAge (http://genomics.senescence.info/genes/)
Y43F8B.12	Smith et al. 2008
Y43H11AL.2	Smith et al. 2008
Y45G12B.1	Smith et al. 2008
Y46G5A.6	GenAge (http://genomics.senescence.info/genes/)
Y47D3A.15	GenAge (http://genomics.senescence.info/genes/)
Y47D3A.16	Smith et al. 2008
Y47D3A.4	GenAge (http://genomics.senescence.info/genes/)
Y47G6A.10	Smith et al. 2008
Y47G6A.18	GenAge (http://genomics.senescence.info/genes/)
Y48B6A.4	Smith et al. 2008
Y48E1B.1	Smith et al. 2008
Y48G1A.4	GenAge (http://genomics.senescence.info/genes/)
Y53C10A.12	GenAge (http://genomics.senescence.info/genes/)
Y54E10BR.4	Smith et al. 2008
Y54E10BR.7	GenAge (http://genomics.senescence.info/genes/)
Y54E2A.11	Smith et al. 2008
Y54E5A.2	Smith et al. 2008
Y54E5A.7	Smith et al. 2008
Y54G11A.8	Smith et al. 2008
Y56A3A.19	Smith et al. 2008
Y56A3A.9	Smith et al. 2008
Y57A10A.19	GenAge (http://genomics.senescence.info/genes/)
Y57A10C.7	GenAge (http://genomics.senescence.info/genes/)
Y57G11C.10	GenAge (http://genomics.senescence.info/genes/)
Y57G11C.12	Smith et al. 2008
Y57G11C.13	GenAge (http://genomics.senescence.info/genes/)
Y57G11C.17	GenAge (http://genomics.senescence.info/genes/)
Y65B4A.3	GenAge (http://genomics.senescence.info/genes/)
Y65B4BR.4	GenAge (http://genomics.senescence.info/genes/)
Y65B4BR.5	Smith et al. 2008
Y66H1B.4	GenAge (http://genomics.senescence.info/genes/)
Y71H2AM.23	GenAge (http://genomics.senescence.info/genes/)
Y75B8A.33	Smith et al. 2008
Y76A2A.2	GenAge (http://genomics.senescence.info/genes/)
Y76A2B.1	GenAge (http://genomics.senescence.info/genes/)
Y76A2B.3	GenAge (http://genomics.senescence.info/genes/)
Y77E11A.7	GenAge (http://genomics.senescence.info/genes/)
Y80D3A.5	GenAge (http://genomics.senescence.info/genes/)
Y87G2A.8	Smith et al. 2008
ZC101.2	Smith et al. 2008
ZC132.3	Smith et al. 2008
ZC395.2	Smith et al. 2008
ZC395.6	Smith et al. 2008
ZC518.3	GenAge (http://genomics.senescence.info/genes/)
ZC64.3	Smith et al. 2008
ZC84.2	Smith et al. 2008
ZK1127.5	Smith et al. 2008
ZK1251.2	Smith et al. 2008
ZK1290.4	GenAge (http://genomics.senescence.info/genes/)
ZK265.1	GenAge (http://genomics.senescence.info/genes/)
ZK270.1	GenAge (http://genomics.senescence.info/genes/)
ZK381.4	Smith et al. 2008
ZK384.2	GenAge (http://genomics.senescence.info/genes/)
ZK524.2	Smith et al. 2008
ZK524.3	Smith et al. 2008
ZK593.7	GenAge (http://genomics.senescence.info/genes/)
ZK6.10	Smith et al. 2008
ZK637.11	GenAge (http://genomics.senescence.info/genes/)
ZK686.2	Smith et al. 2008
ZK742.5	GenAge (http://genomics.senescence.info/genes/)
ZK792.2	Smith et al. 2008
ZK792.3	Smith et al. 2008
ZK792.6	GenAge (http://genomics.senescence.info/genes/)
ZK809.3	GenAge (http://genomics.senescence.info/genes/)
ZK896.7	Smith et al. 2008
ZK897.1	Smith et al. 2008
ZK973.10	GenAge (http://genomics.senescence.info/genes/)
