# Supplementary material for: Inferring the functions of longevity genes with modular subnetwork biomarkers of Caenorhabditis elegans aging
Source: Genome Biol. 2010 Feb 3;11(2):R13. doi: 10.1186/gb-2010-11-2-r13 (PMC2872873; doi:10.1186/gb-2010-11-2-r13)
Supplement: Additional file 5 — Putative Gene Ontology (GO) Biological Process (BP) annotations for longevity genes. [file gb-2010-11-2-r13-S5.xls]

## Sheet: Sheet1
Supplementary Table S4. Putative Gene Ontology (GO) Biological Process (BP) annotations for longevity genes. Longevity genes with no previous GO BP annotations are indicated with an asterisk; FDR-corrected hypergeometric p-values are shown in parentheses beside each putative category.
ORF	Gene ID	Putative GO BP annotations
B0041.4	rpl-4	cellular macromolecular complex assembly (0.0216), macromolecular complex subunit organization (0.0228), macromolecular complex assembly (0.0233), cellular macromolecular complex subunit organization (0.0242)
C04F6.1	vit-5	phosphate transport (3.7e-05), anion transport (3.97e-05), inorganic anion transport (4.7e-05), ion transport (0.00258)
C06E1.10	rha-2	cellular macromolecular complex assembly (0.0216), translation (0.0227), macromolecular complex subunit organization (0.0228), macromolecular complex assembly (0.0233), cellular macromolecular complex subunit organization (0.0242)
C06E7.1	C06E7.1	protein complex assembly (0.0226), cellular macromolecular complex subunit organization (0.0229), cellular protein complex assembly (0.0234), macromolecular complex subunit organization (0.0257)
C25H3.6*	C25H3.6*	transcription from RNA polymerase II promoter (0.0487)
C29F9.7	pat-4	chromatin assembly or disassembly (0.00492), DNA packaging (0.00503), chromatin assembly (0.00563), protein-DNA complex assembly (0.00573), establishment and/or maintenance of chromatin architecture (0.0064), nucleosome assembly (0.00755), chromosome organization and biogenesis (0.0091), macromolecular complex assembly (0.0222), cellular macromolecular complex assembly (0.0235), cellular macromol…
C33H5.18	C33H5.18	chromatin assembly or disassembly (0.00302), establishment and/or maintenance of chromatin architecture (0.00393), DNA packaging (0.00412), cellular component assembly (0.0044), protein-DNA complex assembly (0.0044), chromatin assembly (0.00518), chromosome organization and biogenesis (0.00629), nucleosome assembly (0.00927), macromolecular complex assembly (0.0174), cellular macromolecular compl…
C38C3.5	unc-60	protein complex assembly (0.0226), cellular protein complex assembly (0.0234)
C42D8.2	vit-2	phosphate transport (3.7e-05), anion transport (3.97e-05), inorganic anion transport (4.7e-05), ion transport (0.00258)
C53A5.1*	ril-1*	cell adhesion (0.0357), biological adhesion (0.0357), translation (0.0442), multicellular organismal process (0.0481)
CD4.4*	CD4.4*	ribosome biogenesis (0.0185), ribonucleoprotein complex biogenesis and assembly (0.0343)
D2013.7	eif-3.F	organelle organization and biogenesis (0.00375), establishment and/or maintenance of chromatin architecture (0.00599), cellular component organization and biogenesis (0.00678), chromosome organization and biogenesis (0.00997), macromolecular complex subunit organization (0.0355), cellular macromolecular complex subunit organization (0.0452)
F09F7.5*	F09F7.5*	pigment metabolic process (0.00501), pigment biosynthetic process (0.00501), water-soluble vitamin biosynthetic process (0.00578), secondary metabolic process (0.00586), water-soluble vitamin metabolic process (0.00721), porphyrin metabolic process (0.00748), porphyrin biosynthetic process (0.00748), tetrapyrrole metabolic process (0.00748), tetrapyrrole biosynthetic process (0.00748), heterocycl…
F18H3.3	pab-2	chromatin assembly or disassembly (8.99e-05), DNA packaging (0.000107), chromatin assembly (0.000127), cellular component assembly (0.000129), protein-DNA complex assembly (0.000129), establishment and/or maintenance of chromatin architecture (0.000135), nucleosome assembly (0.000218), chromosome organization and biogenesis (0.000268), cellular macromolecular complex assembly (0.00113), macromole…
F20B6.8	hpk-1	growth (0.0278), regulation of multicellular organismal process (0.0290), multicellular organism reproduction (0.031), reproductive process in a multicellular organism (0.031), reproductive behavior (0.0351), oviposition (0.0354), reproductive behavior in a multicellular organism (0.0354), multi-organism process (0.0413)
F20H11.3	mdh-1	lipid metabolic process (0.0336)
F25D7.3	blmp-1	chromatin assembly (0.000722), DNA packaging (0.000739), chromatin assembly or disassembly (0.000761), nucleosome assembly (0.000774), macromolecular complex subunit organization (0.000793), macromolecular complex assembly (0.000844), cellular component assembly (0.000923), protein-DNA complex assembly (0.000923), establishment and/or maintenance of chromatin architecture (0.000967), organelle or…
F25E2.5	daf-3	protein complex assembly (0.0226), cellular macromolecular complex subunit organization (0.0229), cellular protein complex assembly (0.0234), macromolecular complex subunit organization (0.0257)
F28B3.5*	F28B3.5*	amine metabolic process (0.00304), nitrogen compound metabolic process (0.00329), amino acid and derivative metabolic process (0.00346), organic acid metabolic process (0.00468), carboxylic acid metabolic process (0.00468), cellular biosynthetic process (0.00556), amino acid metabolic process (0.00817), biosynthetic process (0.0271)
F28D1.7	rps-23	tRNA aminoacylation for protein translation (0.00104), amino acid activation (0.00104), tRNA aminoacylation (0.00104), nitrogen compound metabolic process (0.00129), amine metabolic process (0.00215), amino acid and derivative metabolic process (0.00280), amino acid metabolic process (0.00304), tRNA metabolic process (0.00356), organic acid metabolic process (0.00775), carboxylic acid metabolic p…
F30A10.10	F30A10.10	chromatin assembly or disassembly (0.0495)
F33E2.2	dlk-1	transcription from RNA polymerase II promoter (0.0487)
F40F8.5*	F40F8.5*	nucleobase metabolic process (5.08e-05), nucleobase biosynthetic process (0.00160), nucleobase, nucleoside and nucleotide biosynthetic process (0.00172), nucleoside monophosphate metabolic process (0.00195), nucleoside monophosphate biosynthetic process (0.00195), heterocycle metabolic process (0.00208), pyrimidine base metabolic process (0.00226), nucleobase, nucleoside and nucleotide metabolic …
F41H10.7	elo-5	lipid metabolic process (0.0434), cellular lipid metabolic process (0.0491)
F43G9.3	F43G9.3	water-soluble vitamin metabolic process (0.00204), water-soluble vitamin biosynthetic process (0.00221), vitamin biosynthetic process (0.00596), vitamin metabolic process (0.00611)
F53A2.6	ife-1	organelle organization and biogenesis (0.00375), establishment and/or maintenance of chromatin architecture (0.00599), chromosome organization and biogenesis (0.00997)
F54C4.2	spt-4	chromatin assembly or disassembly (8.4e-05), DNA packaging (8.83e-05), chromatin assembly (9.86e-05), cellular component assembly (0.000120), protein-DNA complex assembly (0.000120), establishment and/or maintenance of chromatin architecture (0.000144), cellular macromolecular complex assembly (0.000144), nucleosome assembly (0.000164), macromolecular complex assembly (0.000168), cellular macromo…
F55F3.1	aakb-1	nucleobase, nucleoside and nucleotide metabolic process (0.00145), nucleotide biosynthetic process (0.00194), nucleoside phosphate metabolic process (0.00197), nucleotide metabolic process (0.00197), ribonucleotide biosynthetic process (0.00283), ribonucleotide metabolic process (0.00309), nucleobase metabolic process (0.0036), nucleoside monophosphate metabolic process (0.0036), nucleoside monop…
F55G11.5*	dod-22*	gene expression (0.0185), biopolymer biosynthetic process (0.0223), nucleobase, nucleoside, nucleotide and nucleic acid metabolic process (0.0238), transcription (0.0286)
F57B9.3	F57B9.3	amine metabolic process (0.0283), nitrogen compound metabolic process (0.0290), amino acid and derivative metabolic process (0.0318), proteolysis (0.0334), amino acid metabolic process (0.0347)
K06A5.7	cdc-25.1	amine metabolic process (0.0190), nitrogen compound metabolic process (0.0195), amino acid and derivative metabolic process (0.0214), sulfur metabolic process (0.0233), organic acid metabolic process (0.0241), carboxylic acid metabolic process (0.0241)
K08E5.2	nac-3	cellular macromolecular complex assembly (0.0216), translation (0.0227), macromolecular complex subunit organization (0.0228), macromolecular complex assembly (0.0233), cellular macromolecular complex subunit organization (0.0242)
K10B2.1	lin-23	cytoskeleton organization and biogenesis (0.0259)
K10D2.2	K10D2.2	anion transport (0.000554), phosphate transport (0.000615), inorganic anion transport (0.000681), mRNA metabolic process (0.0028), establishment of localization (0.0028), transport (0.00295), localization (0.00403), ion transport (0.0164)
M110.4	ifg-1	organelle organization and biogenesis (0.00375), establishment and/or maintenance of chromatin architecture (0.00599), cellular component organization and biogenesis (0.00678), chromosome organization and biogenesis (0.00997), macromolecular complex subunit organization (0.0355), cellular macromolecular complex subunit organization (0.0452)
R11A8.4	sir-2.1	lipid transport (0.000244)
R144.4*	wip-1*	chromatin assembly or disassembly (0.0199), establishment and/or maintenance of chromatin architecture (0.0225), cellular component assembly (0.0292), protein-DNA complex assembly (0.0292), chromosome organization and biogenesis (0.0296), DNA packaging (0.0307), chromatin assembly (0.0410), macromolecular complex subunit organization (0.0467)
T19E7.2	skn-1	chromatin assembly or disassembly (0.000356), DNA packaging (0.000425), chromatin assembly (0.000504), cellular component assembly (0.000513), protein-DNA complex assembly (0.000513), establishment and/or maintenance of chromatin architecture (0.000534), nucleosome assembly (0.000867), chromosome organization and biogenesis (0.00105), cellular macromolecular complex assembly (0.00434), macromolec…
VW02B12L.1	vha-6	regulation of metabolic process (0.0384), transcription (0.0443), regulation of gene expression (0.0443), regulation of cellular metabolic process (0.0443)
W01B11.3	W01B11.3	establishment of protein localization (0.000193), macromolecule localization (0.000206), intracellular protein transport (0.000210), protein localization (0.000264), protein transport (0.000377), intracellular transport (0.00139), establishment of localization in cell (0.00318), cellular localization (0.00318)
W06B11.3*	W06B11.3*	fatty acid metabolic process (0.00678), organic acid biosynthetic process (0.00683), fatty acid biosynthetic process (0.00721), carboxylic acid biosynthetic process (0.00721), lipid biosynthetic process (0.00952), organic acid metabolic process (0.0129), carboxylic acid metabolic process (0.0129), monocarboxylic acid metabolic process (0.0134), cellular lipid metabolic process (0.0203), cellular …
Y106G6H.3	rpl-30	chromatin assembly or disassembly (0.00302), establishment and/or maintenance of chromatin architecture (0.00393), DNA packaging (0.00412), cellular component assembly (0.0044), protein-DNA complex assembly (0.0044), chromatin assembly (0.00518), chromosome organization and biogenesis (0.00629), nucleosome assembly (0.00927), macromolecular complex assembly (0.0174), cellular macromolecular compl…
Y110A7A.12	tag-300	cytoskeleton organization and biogenesis (0.0259)
Y42G9A.4	Y42G9A.4	chromatin assembly or disassembly (0.0332), establishment and/or maintenance of chromatin architecture (0.0376), cellular component assembly (0.0488), protein-DNA complex assembly (0.0488), chromosome organization and biogenesis (0.0492)
Y57G11C.10	gdi-1	secondary metabolic process (0.0198), monocarboxylic acid metabolic process (0.0223), vitamin biosynthetic process (0.0406), vitamin metabolic process (0.0437), pigment metabolic process (0.0493), pigment biosynthetic process (0.0493)
Y66H1B.4	spl-1	sulfur metabolic process (0.0233)
Y76A2B.1	pod-1	intracellular protein transport (0.0204), intracellular transport (0.0496)
ZK524.3	lrs-2	intracellular protein transport (0.0204), intracellular transport (0.0496)
ZK792.6	let-60	nucleotide-excision repair (0.0111), positive regulation of developmental process (0.0114), DNA repair (0.0271), response to DNA damage stimulus (0.0296), nucleobase, nucleoside, nucleotide and nucleic acid metabolic process (0.0312), positive regulation of biological process (0.0351)
